# Supplementary material for: First Detection of an Alphaherpesvirus Gene in Humpback Whale Blow Samples Collected Noninvasively Using Unmanned Aerial Vehicles
Source: Viruses. 2025 Oct 23;17(11):1411. doi: 10.3390/v17111411 (PMC12656974; doi:10.3390/v17111411)
Supplement: Supplementary file 1 [file viruses-17-01411-s001.zip]

Archive with 4 entries (4 files):
- Video S1.mp4
- Video S2.mp4
- Table S1.xlsx
- Figure S1.pdf
