# Supplementary material for: First Detection of an Alphaherpesvirus Gene in Humpback Whale Blow Samples Collected Noninvasively Using Unmanned Aerial Vehicles
Source: Viruses. 2025 Oct 23;17(11):1411. doi: 10.3390/v17111411 (PMC12656974; doi:10.3390/v17111411)
Supplement: Supplementary file 1 [file viruses-17-01411-s001.zip › Table S1.xlsx]

## Sheet: final.contigs.blastx_viruses.ma
Sample	qseqid	stitle	evalue	pident	alignment_coverage	blastx_lineage	blastn_taxonomy	blastn_lineage	Mapped Reads	Sequence Length	Viral family	Viral genome type	animal-related virus
8jo-whale_blow_S6_L002	k141_749	UJT31894.1 RNA-dependent RNA polymerase, partial [Picobirnavirus sp.]	1.5e-15	100	11.2583	Viruses;Riboviria;Orthornavirae;Pisuviricota;Duplopiviricetes;Durnavirales;Picobirnaviridae;Picobirnavirus;unclassified Picobirnavirus;Picobirnavirus sp.	unknown		2876	302	Picobirnaviridae	segmented;RNA	1
8jo-whale_blow_S6_L002	NODE_2796_length_1242_cov_21.057743_g1340_i0	7LX5_B Chain B, Spike glycoprotein [Severe acute respiratory syndrome coronavirus 2]	2.65e-35	96.1	6.11916	Viruses;Riboviria;Orthornavirae;Pisuviricota;Pisoniviricetes;Nidovirales;Cornidovirineae;Coronaviridae;Orthocoronavirinae;Betacoronavirus;Sarbecovirus;Severe acute respiratory syndrome-related coronavirus;Severe acute respiratory syndrome coronavirus 2	unknown	other entries;other sequences;artificial sequences;vectors;Expression vector pPyCAG_BstXI_IB	856	1242	Coronaviridae	non-segmented;RNA	1
8jo-whale_blow_S6_L002	NODE_34601_length_342_cov_10.020576_g31802_i0	UJT31894.1 RNA-dependent RNA polymerase, partial [Picobirnavirus sp.]	6.73e-10	79.4	9.94152	Viruses;Riboviria;Orthornavirae;Pisuviricota;Duplopiviricetes;Durnavirales;Picobirnaviridae;Picobirnavirus;unclassified Picobirnavirus;Picobirnavirus sp.	unknown		713	342	Picobirnaviridae	segmented;RNA	1
8jo-whale_blow_S6_L002	NODE_6543_length_415_cov_44.860759	7LX5_B Chain B, Spike glycoprotein [Severe acute respiratory syndrome coronavirus 2]	5.68e-23	98	12.2892	Viruses;Riboviria;Orthornavirae;Pisuviricota;Pisoniviricetes;Nidovirales;Cornidovirineae;Coronaviridae;Orthocoronavirinae;Betacoronavirus;Sarbecovirus;Severe acute respiratory syndrome-related coronavirus;Severe acute respiratory syndrome coronavirus 2	unknown	other entries;other sequences;artificial sequences;vectors;Expression vector pPyCAG_BstXI_IB	352	415	Coronaviridae	non-segmented;RNA	1
8jo-whale_blow_S6_L002	NODE_86821_length_310_cov_3.677725_g84022_i0	UJT31894.1 RNA-dependent RNA polymerase, partial [Picobirnavirus sp.]	9.06e-08	75.8	10.6452	Viruses;Riboviria;Orthornavirae;Pisuviricota;Duplopiviricetes;Durnavirales;Picobirnaviridae;Picobirnavirus;unclassified Picobirnavirus;Picobirnavirus sp.	unknown		108	310	Picobirnaviridae	segmented;RNA	1
8jo-whale_blow_S6_L002	NODE_80269_length_311_cov_2.429245_g77470_i0	YP_010798695.1 Major viral transcription factor ICP4 [Caprine alphaherpesvirus 1]	6e-14	81.3	15.4341	Viruses;Duplodnaviria;Heunggongvirae;Peploviricota;Herviviricetes;Herpesvirales;Orthoherpesviridae;Alphaherpesvirinae;Varicellovirus;Varicellovirus caprinealpha1;Caprine alphaherpesvirus 1	Viruses	Viruses;Duplodnaviria;Heunggongvirae;Peploviricota;Herviviricetes;Herpesvirales;Herpesviridae;Alphaherpesvirinae;Varicellovirus;Caprine alphaherpesvirus 1	89	311	Orthoherpesviridae	non-segmented;DNA	1
8jo-whale_blow_S6_L002	k141_12152	YP_010084966.1 DNA packaging tegument protein UL25 [Beluga whale alphaherpesvirus 1]	1.54e-44	72.5	33.0579	Viruses;Duplodnaviria;Heunggongvirae;Peploviricota;Herviviricetes;Herpesvirales;Orthoherpesviridae;Alphaherpesvirinae;Varicellovirus;Varicellovirus monodontidalpha1;Monodontid alphaherpesvirus 1;Beluga whale alphaherpesvirus 1	Viruses	Viruses;Duplodnaviria;Heunggongvirae;Peploviricota;Herviviricetes;Herpesvirales;Herpesviridae;Alphaherpesvirinae;Varicellovirus;Monodontid alphaherpesvirus 1;Beluga whale alphaherpesvirus 1	74	363	Orthoherpesviridae	non-segmented;DNA	1
8jo-whale_blow_S6_L002	k141_24397	BDD37139.1 N protein [Merbecovirus sp.]	1.79e-40	100	33.0275	Viruses;Riboviria;Orthornavirae;Pisuviricota;Pisoniviricetes;Nidovirales;Cornidovirineae;Coronaviridae;Orthocoronavirinae;Betacoronavirus;Merbecovirus;unclassified Merbecovirus;Merbecovirus sp.	Viruses	Viruses;Riboviria;Orthornavirae;Pisuviricota;Pisoniviricetes;Nidovirales;Cornidovirineae;Coronaviridae;Orthocoronavirinae;Betacoronavirus;Merbecovirus;unclassified Merbecovirus;Merbecovirus sp.	74	327	Coronaviridae	non-segmented;RNA	1
8jo-whale_blow_S6_L002	NODE_38229_length_328_cov_11.039301_g35430_i0	BDD37139.1 N protein [Merbecovirus sp.]	7.69e-39	99.1	32.9268	Viruses;Riboviria;Orthornavirae;Pisuviricota;Pisoniviricetes;Nidovirales;Cornidovirineae;Coronaviridae;Orthocoronavirinae;Betacoronavirus;Merbecovirus;unclassified Merbecovirus;Merbecovirus sp.	Viruses	Viruses;Riboviria;Orthornavirae;Pisuviricota;Pisoniviricetes;Nidovirales;Cornidovirineae;Coronaviridae;Orthocoronavirinae;Betacoronavirus;Merbecovirus;unclassified Merbecovirus;Merbecovirus sp.	71	328	Coronaviridae	non-segmented;RNA	1
8jo-whale_blow_S6_L002	k141_32555	YP_010084998.1 regulatory protein ICP22 [Beluga whale alphaherpesvirus 1]	4.42e-13	81.3	15.0943	Viruses;Duplodnaviria;Heunggongvirae;Peploviricota;Herviviricetes;Herpesvirales;Orthoherpesviridae;Alphaherpesvirinae;Varicellovirus;Varicellovirus monodontidalpha1;Monodontid alphaherpesvirus 1;Beluga whale alphaherpesvirus 1	Viruses	Viruses;Duplodnaviria;Heunggongvirae;Peploviricota;Herviviricetes;Herpesvirales;Herpesviridae;Alphaherpesvirinae;Varicellovirus;Monodontid alphaherpesvirus 1;Beluga whale alphaherpesvirus 1	69	318	Orthoherpesviridae	non-segmented;DNA	1
8jo-whale_blow_S6_L002	NODE_28812_length_368_cov_10.710037_g26014_i0	YP_010084958.1 DNA packaging protein UL32 [Beluga whale alphaherpesvirus 1]	1.02e-46	71.1	32.8804	Viruses;Duplodnaviria;Heunggongvirae;Peploviricota;Herviviricetes;Herpesvirales;Orthoherpesviridae;Alphaherpesvirinae;Varicellovirus;Varicellovirus monodontidalpha1;Monodontid alphaherpesvirus 1;Beluga whale alphaherpesvirus 1	Viruses	Viruses;Duplodnaviria;Heunggongvirae;Peploviricota;Herviviricetes;Herpesvirales;Herpesviridae;Alphaherpesvirinae;Varicellovirus;Monodontid alphaherpesvirus 1;Beluga whale alphaherpesvirus 1	64	368	Orthoherpesviridae	non-segmented;DNA	1
8jo-whale_blow_S6_L002	NODE_21686_length_416_cov_7.867508_g18891_i0	YP_010084986.1 helicase-primase helicase subunit [Beluga whale alphaherpesvirus 1]	1.73e-38	84.7	20.4327	Viruses;Duplodnaviria;Heunggongvirae;Peploviricota;Herviviricetes;Herpesvirales;Orthoherpesviridae;Alphaherpesvirinae;Varicellovirus;Varicellovirus monodontidalpha1;Monodontid alphaherpesvirus 1;Beluga whale alphaherpesvirus 1	Viruses	Viruses;Duplodnaviria;Heunggongvirae;Peploviricota;Herviviricetes;Herpesvirales;Herpesviridae;Alphaherpesvirinae;Varicellovirus;Monodontid alphaherpesvirus 1;Beluga whale alphaherpesvirus 1	53	416	Orthoherpesviridae	non-segmented;DNA	1
8jo-whale_blow_S6_L002	NODE_16373_length_479_cov_6.065789_g13584_i0	YP_010084966.1 DNA packaging tegument protein UL25 [Beluga whale alphaherpesvirus 1]	6.76e-36	83	18.3716	Viruses;Duplodnaviria;Heunggongvirae;Peploviricota;Herviviricetes;Herpesvirales;Orthoherpesviridae;Alphaherpesvirinae;Varicellovirus;Varicellovirus monodontidalpha1;Monodontid alphaherpesvirus 1;Beluga whale alphaherpesvirus 1	Viruses	Viruses;Duplodnaviria;Heunggongvirae;Peploviricota;Herviviricetes;Herpesvirales;Herpesviridae;Alphaherpesvirinae;Varicellovirus;Monodontid alphaherpesvirus 1;Beluga whale alphaherpesvirus 1	50	479	Orthoherpesviridae	non-segmented;DNA	1
8jo-whale_blow_S6_L002	NODE_19939_length_300_cov_16.308458	WBY51157.1 DNA packaging terminase subunit 1 [Monodontid alphaherpesvirus 2]	8.5e-42	80.8	33	Viruses;Duplodnaviria;Heunggongvirae;Peploviricota;Herviviricetes;Herpesvirales;Orthoherpesviridae;Alphaherpesvirinae;unclassified Alphaherpesvirinae;Monodontid alphaherpesvirus 2	Viruses	Viruses;Duplodnaviria;Heunggongvirae;Peploviricota;Herviviricetes;Herpesvirales;Herpesviridae;Alphaherpesvirinae;unclassified Alphaherpesvirinae;Monodontid alphaherpesvirus 2	46	300	Orthoherpesviridae	non-segmented;DNA	1
8jo-whale_blow_S6_L002	NODE_177923_length_233_cov_8.574627_g175123_i0	BDD37131.1 ORF1ab [Merbecovirus sp.]	1.44e-43	97.4	33.0472	Viruses;Riboviria;Orthornavirae;Pisuviricota;Pisoniviricetes;Nidovirales;Cornidovirineae;Coronaviridae;Orthocoronavirinae;Betacoronavirus;Merbecovirus;unclassified Merbecovirus;Merbecovirus sp.	Viruses	Viruses;Riboviria;Orthornavirae;Pisuviricota;Pisoniviricetes;Nidovirales;Cornidovirineae;Coronaviridae;Orthocoronavirinae;Betacoronavirus;Merbecovirus;unclassified Merbecovirus;Merbecovirus sp.	46	233	Coronaviridae	non-segmented;RNA	1
8jo-whale_blow_S6_L002	NODE_94866_length_306_cov_10.048309_g92067_i0	AHY61345.1 ORF8b [BtVs-BetaCoV/SC2013]	1.34e-61	99	32.6797	Viruses;Riboviria;Orthornavirae;Pisuviricota;Pisoniviricetes;Nidovirales;Cornidovirineae;Coronaviridae;Orthocoronavirinae;Betacoronavirus;Merbecovirus;Middle East respiratory syndrome-related coronavirus;BtVs-BetaCoV/SC2013	Viruses	Viruses;Riboviria;Orthornavirae;Pisuviricota;Pisoniviricetes;Nidovirales;Cornidovirineae;Coronaviridae;Coronavirinae;unclassified Coronavirinae;Bat coronavirus	45	306	Coronaviridae	non-segmented;RNA	1
8jo-whale_blow_S6_L002	k141_22985	AHY61345.1 ORF8b [BtVs-BetaCoV/SC2013]	1.46e-60	94.4	33.0275	Viruses;Riboviria;Orthornavirae;Pisuviricota;Pisoniviricetes;Nidovirales;Cornidovirineae;Coronaviridae;Orthocoronavirinae;Betacoronavirus;Merbecovirus;Middle East respiratory syndrome-related coronavirus;BtVs-BetaCoV/SC2013	Viruses	Viruses;Riboviria;Orthornavirae;Pisuviricota;Pisoniviricetes;Nidovirales;Cornidovirineae;Coronaviridae;Coronavirinae;unclassified Coronavirinae;Bat coronavirus	41	327	Coronaviridae	non-segmented;RNA	1
8jo-whale_blow_S6_L002	NODE_67226_length_311_cov_6.518868_g64427_i0	YP_010084936.1 helicase-primase primase subunit [Beluga whale alphaherpesvirus 1]	2.49e-12	69.4	15.7556	Viruses;Duplodnaviria;Heunggongvirae;Peploviricota;Herviviricetes;Herpesvirales;Orthoherpesviridae;Alphaherpesvirinae;Varicellovirus;Varicellovirus monodontidalpha1;Monodontid alphaherpesvirus 1;Beluga whale alphaherpesvirus 1	Viruses	Viruses;Duplodnaviria;Heunggongvirae;Peploviricota;Herviviricetes;Herpesvirales;Herpesviridae;Alphaherpesvirinae;Varicellovirus;Monodontid alphaherpesvirus 1;Beluga whale alphaherpesvirus 1	36	311	Orthoherpesviridae	non-segmented;DNA	1
8jo-whale_blow_S6_L002	NODE_24313_length_394_cov_12.769492_g21516_i0	WBY51157.1 DNA packaging terminase subunit 1 [Monodontid alphaherpesvirus 2]	2.74e-62	83.8	32.9949	Viruses;Duplodnaviria;Heunggongvirae;Peploviricota;Herviviricetes;Herpesvirales;Orthoherpesviridae;Alphaherpesvirinae;unclassified Alphaherpesvirinae;Monodontid alphaherpesvirus 2	Viruses	Viruses;Duplodnaviria;Heunggongvirae;Peploviricota;Herviviricetes;Herpesvirales;Herpesviridae;Alphaherpesvirinae;unclassified Alphaherpesvirinae;Monodontid alphaherpesvirus 2	35	394	Orthoherpesviridae	non-segmented;DNA	1
8jo-whale_blow_S6_L002	NODE_196598_length_221_cov_13.254098_g193798_i0	YP_010084958.1 DNA packaging protein UL32 [Beluga whale alphaherpesvirus 1]	2.12e-21	76.4	32.5792	Viruses;Duplodnaviria;Heunggongvirae;Peploviricota;Herviviricetes;Herpesvirales;Orthoherpesviridae;Alphaherpesvirinae;Varicellovirus;Varicellovirus monodontidalpha1;Monodontid alphaherpesvirus 1;Beluga whale alphaherpesvirus 1	Viruses	Viruses;Duplodnaviria;Heunggongvirae;Peploviricota;Herviviricetes;Herpesvirales;Herpesviridae;Alphaherpesvirinae;Varicellovirus;Monodontid alphaherpesvirus 1;Beluga whale alphaherpesvirus 1	32	221	Orthoherpesviridae	non-segmented;DNA	1
8jo-whale_blow_S6_L002	NODE_29782_length_363_cov_12.829545_g26984_i0	YP_010084966.1 DNA packaging tegument protein UL25 [Beluga whale alphaherpesvirus 1]	1.54e-44	72.5	33.0579	Viruses;Duplodnaviria;Heunggongvirae;Peploviricota;Herviviricetes;Herpesvirales;Orthoherpesviridae;Alphaherpesvirinae;Varicellovirus;Varicellovirus monodontidalpha1;Monodontid alphaherpesvirus 1;Beluga whale alphaherpesvirus 1	Viruses	Viruses;Duplodnaviria;Heunggongvirae;Peploviricota;Herviviricetes;Herpesvirales;Herpesviridae;Alphaherpesvirinae;Varicellovirus;Monodontid alphaherpesvirus 1;Beluga whale alphaherpesvirus 1	31	363	Orthoherpesviridae	non-segmented;DNA	1
8jo-whale_blow_S6_L002	NODE_67038_length_311_cov_6.641509_g64239_i0	YP_010084981.1 envelope glycoprotein M [Beluga whale alphaherpesvirus 1]	1.2e-16	77.6	15.7556	Viruses;Duplodnaviria;Heunggongvirae;Peploviricota;Herviviricetes;Herpesvirales;Orthoherpesviridae;Alphaherpesvirinae;Varicellovirus;Varicellovirus monodontidalpha1;Monodontid alphaherpesvirus 1;Beluga whale alphaherpesvirus 1	Viruses	Viruses;Duplodnaviria;Heunggongvirae;Peploviricota;Herviviricetes;Herpesvirales;Herpesviridae;Alphaherpesvirinae;Varicellovirus;Monodontid alphaherpesvirus 1;Beluga whale alphaherpesvirus 1	30	311	Orthoherpesviridae	non-segmented;DNA	1
8jo-whale_blow_S6_L002	k141_20248	YP_010084982.1 DNA replication origin-binding helicase [Beluga whale alphaherpesvirus 1]	1.95e-41	74.5	32.9032	Viruses;Duplodnaviria;Heunggongvirae;Peploviricota;Herviviricetes;Herpesvirales;Orthoherpesviridae;Alphaherpesvirinae;Varicellovirus;Varicellovirus monodontidalpha1;Monodontid alphaherpesvirus 1;Beluga whale alphaherpesvirus 1	Viruses	Viruses;Duplodnaviria;Heunggongvirae;Peploviricota;Herviviricetes;Herpesvirales;Herpesviridae;Alphaherpesvirinae;Varicellovirus;Monodontid alphaherpesvirus 1;Beluga whale alphaherpesvirus 1	26	310	Orthoherpesviridae	non-segmented;DNA	1
8jo-whale_blow_S6_L002	NODE_237629_length_199_cov_12.300000_g234829_i0	ACE78943.1 nucleocapsid protein, partial [Influenza A virus (A/duck/Altai/1285/1991(H5N3))]	3.17e-34	95.5	33.1658	Viruses;Riboviria;Orthornavirae;Negarnaviricota;Polyploviricotina;Insthoviricetes;Articulavirales;Orthomyxoviridae;Alphainfluenzavirus;Alphainfluenzavirus influenzae;Influenza A virus;H5N3 subtype;Influenza A virus (A/duck/Altai/1285/1991(H5N3))	Viruses	Viruses;Riboviria;Orthornavirae;Negarnaviricota;Polyploviricotina;Insthoviricetes;Articulavirales;Orthomyxoviridae;Alphainfluenzavirus;Influenza A virus	24	199	Orthomyxoviridae	segmented;RNA	1
8jo-whale_blow_S6_L002	NODE_51004_length_266_cov_3.892216	WBY51158.1 major capsid protein [Monodontid alphaherpesvirus 2]	1.3e-24	85.5	23.3083	Viruses;Duplodnaviria;Heunggongvirae;Peploviricota;Herviviricetes;Herpesvirales;Orthoherpesviridae;Alphaherpesvirinae;unclassified Alphaherpesvirinae;Monodontid alphaherpesvirus 2	Viruses	Viruses;Duplodnaviria;Heunggongvirae;Peploviricota;Herviviricetes;Herpesvirales;Herpesviridae;Alphaherpesvirinae;Varicellovirus;Monodontid alphaherpesvirus 1;Beluga whale alphaherpesvirus 1	18	266	Orthoherpesviridae	non-segmented;DNA	1
8jo-whale_blow_S6_L002	NODE_56560_length_312_cov_3.572770_g53761_i0	BDD37131.1 ORF1ab [Merbecovirus sp.]	4.2e-23	100	15.7051	Viruses;Riboviria;Orthornavirae;Pisuviricota;Pisoniviricetes;Nidovirales;Cornidovirineae;Coronaviridae;Orthocoronavirinae;Betacoronavirus;Merbecovirus;unclassified Merbecovirus;Merbecovirus sp.	Viruses	Viruses;Riboviria;Orthornavirae;Pisuviricota;Pisoniviricetes;Nidovirales;Cornidovirineae;Coronaviridae;Orthocoronavirinae;Betacoronavirus;Merbecovirus;unclassified Merbecovirus;Merbecovirus sp.	16	312	Coronaviridae	non-segmented;RNA	1
8jo-whale_blow_S6_L002	NODE_58992_length_312_cov_3.107981_g56193_i0	YP_010084961.1 single-stranded DNA-binding protein [Beluga whale alphaherpesvirus 1]	3.22e-19	88	16.0256	Viruses;Duplodnaviria;Heunggongvirae;Peploviricota;Herviviricetes;Herpesvirales;Orthoherpesviridae;Alphaherpesvirinae;Varicellovirus;Varicellovirus monodontidalpha1;Monodontid alphaherpesvirus 1;Beluga whale alphaherpesvirus 1	Viruses	Viruses;Duplodnaviria;Heunggongvirae;Peploviricota;Herviviricetes;Herpesvirales;Herpesviridae;Alphaherpesvirinae;Simplexvirus;Human alphaherpesvirus 1	14	312	Orthoherpesviridae	non-segmented;DNA	1
8jo-whale_blow_S6_L002	NODE_124770_length_273_cov_4.143678_g121970_i0	QDH76130.1 putative gag-pol polyprotein [Porcine endogenous retrovirus]	1.15e-22	88.7	22.7106	Viruses;Riboviria;Pararnavirae;Artverviricota;Revtraviricetes;Ortervirales;Retroviridae;Orthoretrovirinae;Gammaretrovirus;Porcine type-C oncovirus;Porcine endogenous retrovirus	unknown	other entries;other sequences;artificial sequences;eukaryotic synthetic constructs;eukaryotic synthetic construct	14	273	Retroviridae	segmented;RNA	1
8jo-whale_blow_S6_L002	NODE_230331_length_203_cov_5.461538_g227531_i0	BDD37132.1 S protein [Merbecovirus sp.]	1.89e-34	100	33.0049	Viruses;Riboviria;Orthornavirae;Pisuviricota;Pisoniviricetes;Nidovirales;Cornidovirineae;Coronaviridae;Orthocoronavirinae;Betacoronavirus;Merbecovirus;unclassified Merbecovirus;Merbecovirus sp.	Viruses	Viruses;Riboviria;Orthornavirae;Pisuviricota;Pisoniviricetes;Nidovirales;Cornidovirineae;Coronaviridae;Orthocoronavirinae;Betacoronavirus;Merbecovirus;unclassified Merbecovirus;Merbecovirus sp.	14	203	Coronaviridae	non-segmented;RNA	1
8jo-whale_blow_S6_L002	NODE_230331_length_203_cov_5.461538_g227531_i0	BDI08837.1 S protein [Merbecovirus sp.]	1.89e-34	100	33.0049	Viruses;Riboviria;Orthornavirae;Pisuviricota;Pisoniviricetes;Nidovirales;Cornidovirineae;Coronaviridae;Orthocoronavirinae;Betacoronavirus;Merbecovirus;unclassified Merbecovirus;Merbecovirus sp.	Viruses	Viruses;Riboviria;Orthornavirae;Pisuviricota;Pisoniviricetes;Nidovirales;Cornidovirineae;Coronaviridae;Orthocoronavirinae;Betacoronavirus;Merbecovirus;unclassified Merbecovirus;Merbecovirus sp.	14	203	Coronaviridae	non-segmented;RNA	1
8jo-whale_blow_S6_L002	NODE_104187_length_292_cov_2.735751_g101387_i0	BDD37131.1 ORF1ab [Merbecovirus sp.]	2.38e-57	100	33.2192	Viruses;Riboviria;Orthornavirae;Pisuviricota;Pisoniviricetes;Nidovirales;Cornidovirineae;Coronaviridae;Orthocoronavirinae;Betacoronavirus;Merbecovirus;unclassified Merbecovirus;Merbecovirus sp.	Viruses	Viruses;Riboviria;Orthornavirae;Pisuviricota;Pisoniviricetes;Nidovirales;Cornidovirineae;Coronaviridae;Orthocoronavirinae;Betacoronavirus;Merbecovirus;unclassified Merbecovirus;Merbecovirus sp.	12	292	Coronaviridae	non-segmented;RNA	1
8jo-whale_blow_S6_L002	NODE_34267_length_344_cov_3.812245_g31468_i0	YP_010084972.1 major capsid protein [Beluga whale alphaherpesvirus 1]	1.15e-39	87.4	25.2907	Viruses;Duplodnaviria;Heunggongvirae;Peploviricota;Herviviricetes;Herpesvirales;Orthoherpesviridae;Alphaherpesvirinae;Varicellovirus;Varicellovirus monodontidalpha1;Monodontid alphaherpesvirus 1;Beluga whale alphaherpesvirus 1	Viruses	Viruses;Duplodnaviria;Heunggongvirae;Peploviricota;Herviviricetes;Herpesvirales;Herpesviridae;Alphaherpesvirinae;Varicellovirus;Monodontid alphaherpesvirus 1;Beluga whale alphaherpesvirus 1	10	344	Orthoherpesviridae	non-segmented;DNA	1
8jo-whale_blow_S6_L002	k141_15297	YP_010084972.1 major capsid protein [Beluga whale alphaherpesvirus 1]	5.69e-37	85.1	25.2907	Viruses;Duplodnaviria;Heunggongvirae;Peploviricota;Herviviricetes;Herpesvirales;Orthoherpesviridae;Alphaherpesvirinae;Varicellovirus;Varicellovirus monodontidalpha1;Monodontid alphaherpesvirus 1;Beluga whale alphaherpesvirus 1	Viruses	Viruses;Duplodnaviria;Heunggongvirae;Peploviricota;Herviviricetes;Herpesvirales;Herpesviridae;Alphaherpesvirinae;Varicellovirus;Monodontid alphaherpesvirus 1;Beluga whale alphaherpesvirus 1	8	344	Orthoherpesviridae	non-segmented;DNA	1
8jo-whale_blow_S6_L002	k141_5616	QBL95854.1 183K protein [Tobacco mosaic virus]	0	99.8	12.8798	Viruses;Riboviria;Orthornavirae;Kitrinoviricota;Alsuviricetes;Martellivirales;Virgaviridae;Tobamovirus;Tobacco mosaic virus	Viruses	Viruses;Riboviria;Orthornavirae;Kitrinoviricota;Alsuviricetes;Martellivirales;Virgaviridae;Tobamovirus;Tobacco mosaic virus	420214	3587	Virgaviridae	segmented;RNA	0
8jo-whale_blow_S6_L002	k141_5616	QBL95860.1 183K protein [Tobacco mosaic virus]	0	99.8	12.8798	Viruses;Riboviria;Orthornavirae;Kitrinoviricota;Alsuviricetes;Martellivirales;Virgaviridae;Tobamovirus;Tobacco mosaic virus	Viruses	Viruses;Riboviria;Orthornavirae;Kitrinoviricota;Alsuviricetes;Martellivirales;Virgaviridae;Tobamovirus;Tobacco mosaic virus	420214	3587	Virgaviridae	segmented;RNA	0
8jo-whale_blow_S6_L002	k141_5616	AIL54429.1 replicase [Tobacco mosaic virus]	0	99.8	12.8798	Viruses;Riboviria;Orthornavirae;Kitrinoviricota;Alsuviricetes;Martellivirales;Virgaviridae;Tobamovirus;Tobacco mosaic virus	Viruses	Viruses;Riboviria;Orthornavirae;Kitrinoviricota;Alsuviricetes;Martellivirales;Virgaviridae;Tobamovirus;Tobacco mosaic virus	420214	3587	Virgaviridae	segmented;RNA	0
8jo-whale_blow_S6_L002	k141_5616	AUZ62367.1 replicase [Tobacco mosaic virus]	0	99.8	12.8798	Viruses;Riboviria;Orthornavirae;Kitrinoviricota;Alsuviricetes;Martellivirales;Virgaviridae;Tobamovirus;Tobacco mosaic virus	Viruses	Viruses;Riboviria;Orthornavirae;Kitrinoviricota;Alsuviricetes;Martellivirales;Virgaviridae;Tobamovirus;Tobacco mosaic virus	420214	3587	Virgaviridae	segmented;RNA	0
8jo-whale_blow_S6_L002	k141_5616	UZN89729.1 RNA-dependent RNA polymerase [Tobacco mosaic virus]	0	99.8	12.8798	Viruses;Riboviria;Orthornavirae;Kitrinoviricota;Alsuviricetes;Martellivirales;Virgaviridae;Tobamovirus;Tobacco mosaic virus	Viruses	Viruses;Riboviria;Orthornavirae;Kitrinoviricota;Alsuviricetes;Martellivirales;Virgaviridae;Tobamovirus;Tobacco mosaic virus	420214	3587	Virgaviridae	segmented;RNA	0
8jo-whale_blow_S6_L002	NODE_473_length_1173_cov_72.652700	UZP17440.1 126 kDa protein [Tobacco mosaic virus]	3.76e-246	98.9	30.52	Viruses;Riboviria;Orthornavirae;Kitrinoviricota;Alsuviricetes;Martellivirales;Virgaviridae;Tobamovirus;Tobacco mosaic virus	Viruses	Viruses;Riboviria;Orthornavirae;Kitrinoviricota;Alsuviricetes;Martellivirales;Virgaviridae;Tobamovirus;Tobacco mosaic virus	6774	1173	Virgaviridae	segmented;RNA	0
8jo-whale_blow_S6_L002	NODE_473_length_1173_cov_72.652700	UYR00282.1 replicase [Tobacco mosaic virus]	3.76e-246	98.9	30.52	Viruses;Riboviria;Orthornavirae;Kitrinoviricota;Alsuviricetes;Martellivirales;Virgaviridae;Tobamovirus;Tobacco mosaic virus	Viruses	Viruses;Riboviria;Orthornavirae;Kitrinoviricota;Alsuviricetes;Martellivirales;Virgaviridae;Tobamovirus;Tobacco mosaic virus	6774	1173	Virgaviridae	segmented;RNA	0
8jo-whale_blow_S6_L002	NODE_302_length_2538_cov_56.305863_g126_i0	AZC11879.1 183K protein [Tobacco mosaic virus]	0	99.2	33.2939	Viruses;Riboviria;Orthornavirae;Kitrinoviricota;Alsuviricetes;Martellivirales;Virgaviridae;Tobamovirus;Tobacco mosaic virus	Viruses	Viruses;Riboviria;Orthornavirae;Kitrinoviricota;Alsuviricetes;Martellivirales;Virgaviridae;Tobamovirus;Tobacco mosaic virus	3816	2538	Virgaviridae	segmented;RNA	0
8jo-whale_blow_S6_L002	NODE_302_length_2538_cov_56.305863_g126_i0	UOF93150.1 RNA-dependent RNA polymerase [Tobacco mosaic virus]	0	99.2	33.2939	Viruses;Riboviria;Orthornavirae;Kitrinoviricota;Alsuviricetes;Martellivirales;Virgaviridae;Tobamovirus;Tobacco mosaic virus	Viruses	Viruses;Riboviria;Orthornavirae;Kitrinoviricota;Alsuviricetes;Martellivirales;Virgaviridae;Tobamovirus;Tobacco mosaic virus	3816	2538	Virgaviridae	segmented;RNA	0
8jo-whale_blow_S6_L002	NODE_302_length_2538_cov_56.305863_g126_i0	AIL54429.1 replicase [Tobacco mosaic virus]	0	99.2	33.2939	Viruses;Riboviria;Orthornavirae;Kitrinoviricota;Alsuviricetes;Martellivirales;Virgaviridae;Tobamovirus;Tobacco mosaic virus	Viruses	Viruses;Riboviria;Orthornavirae;Kitrinoviricota;Alsuviricetes;Martellivirales;Virgaviridae;Tobamovirus;Tobacco mosaic virus	3816	2538	Virgaviridae	segmented;RNA	0
8jo-whale_blow_S6_L002	NODE_302_length_2538_cov_56.305863_g126_i0	QBL95860.1 183K protein [Tobacco mosaic virus]	0	99.2	33.2939	Viruses;Riboviria;Orthornavirae;Kitrinoviricota;Alsuviricetes;Martellivirales;Virgaviridae;Tobamovirus;Tobacco mosaic virus	Viruses	Viruses;Riboviria;Orthornavirae;Kitrinoviricota;Alsuviricetes;Martellivirales;Virgaviridae;Tobamovirus;Tobacco mosaic virus	3816	2538	Virgaviridae	segmented;RNA	0
8jo-whale_blow_S6_L002	NODE_302_length_2538_cov_56.305863_g126_i0	UZN89729.1 RNA-dependent RNA polymerase [Tobacco mosaic virus]	0	99.2	33.2939	Viruses;Riboviria;Orthornavirae;Kitrinoviricota;Alsuviricetes;Martellivirales;Virgaviridae;Tobamovirus;Tobacco mosaic virus	Viruses	Viruses;Riboviria;Orthornavirae;Kitrinoviricota;Alsuviricetes;Martellivirales;Virgaviridae;Tobamovirus;Tobacco mosaic virus	3816	2538	Virgaviridae	segmented;RNA	0
8jo-whale_blow_S6_L002	k141_32169	QWT83600.1 replication-associated protein [Tobacco mosaic virus]	0	99.3	33.2723	Viruses;Riboviria;Orthornavirae;Kitrinoviricota;Alsuviricetes;Martellivirales;Virgaviridae;Tobamovirus;Tobacco mosaic virus	Viruses	Viruses;Riboviria;Orthornavirae;Kitrinoviricota;Alsuviricetes;Martellivirales;Virgaviridae;Tobamovirus;Tobacco mosaic virus	2794	2185	Virgaviridae	segmented;RNA	0
8jo-whale_blow_S6_L002	k141_32169	QWT83599.1 RNA-dependent RNA polymerase [Tobacco mosaic virus]	0	99.3	33.2723	Viruses;Riboviria;Orthornavirae;Kitrinoviricota;Alsuviricetes;Martellivirales;Virgaviridae;Tobamovirus;Tobacco mosaic virus	Viruses	Viruses;Riboviria;Orthornavirae;Kitrinoviricota;Alsuviricetes;Martellivirales;Virgaviridae;Tobamovirus;Tobacco mosaic virus	2794	2185	Virgaviridae	segmented;RNA	0
8jo-whale_blow_S6_L002	k141_32169	AUZ62367.1 replicase [Tobacco mosaic virus]	0	99.2	33.2723	Viruses;Riboviria;Orthornavirae;Kitrinoviricota;Alsuviricetes;Martellivirales;Virgaviridae;Tobamovirus;Tobacco mosaic virus	Viruses	Viruses;Riboviria;Orthornavirae;Kitrinoviricota;Alsuviricetes;Martellivirales;Virgaviridae;Tobamovirus;Tobacco mosaic virus	2794	2185	Virgaviridae	segmented;RNA	0
8jo-whale_blow_S6_L002	k141_32169	UZP17440.1 126 kDa protein [Tobacco mosaic virus]	0	99.2	33.2723	Viruses;Riboviria;Orthornavirae;Kitrinoviricota;Alsuviricetes;Martellivirales;Virgaviridae;Tobamovirus;Tobacco mosaic virus	Viruses	Viruses;Riboviria;Orthornavirae;Kitrinoviricota;Alsuviricetes;Martellivirales;Virgaviridae;Tobamovirus;Tobacco mosaic virus	2794	2185	Virgaviridae	segmented;RNA	0
8jo-whale_blow_S6_L002	k141_32169	UZP17441.1 183 kDa protein [Tobacco mosaic virus]	0	99.2	33.2723	Viruses;Riboviria;Orthornavirae;Kitrinoviricota;Alsuviricetes;Martellivirales;Virgaviridae;Tobamovirus;Tobacco mosaic virus	Viruses	Viruses;Riboviria;Orthornavirae;Kitrinoviricota;Alsuviricetes;Martellivirales;Virgaviridae;Tobamovirus;Tobacco mosaic virus	2794	2185	Virgaviridae	segmented;RNA	0
8jo-whale_blow_S6_L002	NODE_728_length_2042_cov_36.335049_g283_i0	QWT83599.1 RNA-dependent RNA polymerase [Tobacco mosaic virus]	0	99.2	32.1743	Viruses;Riboviria;Orthornavirae;Kitrinoviricota;Alsuviricetes;Martellivirales;Virgaviridae;Tobamovirus;Tobacco mosaic virus	Viruses	Viruses;Riboviria;Orthornavirae;Kitrinoviricota;Alsuviricetes;Martellivirales;Virgaviridae;Tobamovirus;Tobacco mosaic virus	2424	2042	Virgaviridae	segmented;RNA	0
8jo-whale_blow_S6_L002	NODE_728_length_2042_cov_36.335049_g283_i0	ATS17329.1 replicase [Tobacco mosaic virus]	0	99.1	32.1743	Viruses;Riboviria;Orthornavirae;Kitrinoviricota;Alsuviricetes;Martellivirales;Virgaviridae;Tobamovirus;Tobacco mosaic virus	Viruses	Viruses;Riboviria;Orthornavirae;Kitrinoviricota;Alsuviricetes;Martellivirales;Virgaviridae;Tobamovirus;Tobacco mosaic virus	2424	2042	Virgaviridae	segmented;RNA	0
8jo-whale_blow_S6_L002	NODE_728_length_2042_cov_36.335049_g283_i0	AUZ62367.1 replicase [Tobacco mosaic virus]	0	99.1	32.1743	Viruses;Riboviria;Orthornavirae;Kitrinoviricota;Alsuviricetes;Martellivirales;Virgaviridae;Tobamovirus;Tobacco mosaic virus	Viruses	Viruses;Riboviria;Orthornavirae;Kitrinoviricota;Alsuviricetes;Martellivirales;Virgaviridae;Tobamovirus;Tobacco mosaic virus	2424	2042	Virgaviridae	segmented;RNA	0
8jo-whale_blow_S6_L002	NODE_728_length_2042_cov_36.335049_g283_i0	QWT83600.1 replication-associated protein [Tobacco mosaic virus]	0	99.2	32.1743	Viruses;Riboviria;Orthornavirae;Kitrinoviricota;Alsuviricetes;Martellivirales;Virgaviridae;Tobamovirus;Tobacco mosaic virus	Viruses	Viruses;Riboviria;Orthornavirae;Kitrinoviricota;Alsuviricetes;Martellivirales;Virgaviridae;Tobamovirus;Tobacco mosaic virus	2424	2042	Virgaviridae	segmented;RNA	0
8jo-whale_blow_S6_L002	k141_32268	CCH64085.1 movement protein [Tobacco mosaic virus]	4.38e-182	98.5	18.8865	Viruses;Riboviria;Orthornavirae;Kitrinoviricota;Alsuviricetes;Martellivirales;Virgaviridae;Tobamovirus;Tobacco mosaic virus	Viruses	Viruses;Riboviria;Orthornavirae;Kitrinoviricota;Alsuviricetes;Martellivirales;Virgaviridae;Tobamovirus;Tobacco mosaic virus	2348	1419	Virgaviridae	segmented;RNA	0
8jo-whale_blow_S6_L002	k141_32268	CCH64061.1 movement protein [Tobacco mosaic virus]	4.38e-182	98.5	18.8865	Viruses;Riboviria;Orthornavirae;Kitrinoviricota;Alsuviricetes;Martellivirales;Virgaviridae;Tobamovirus;Tobacco mosaic virus	Viruses	Viruses;Riboviria;Orthornavirae;Kitrinoviricota;Alsuviricetes;Martellivirales;Virgaviridae;Tobamovirus;Tobacco mosaic virus	2348	1419	Virgaviridae	segmented;RNA	0
8jo-whale_blow_S6_L002	NODE_392_length_1264_cov_61.727039	NP_597747.1 RNA polymerase [Tobacco mosaic virus]	4.55e-314	100	33.2278	Viruses;Riboviria;Orthornavirae;Kitrinoviricota;Alsuviricetes;Martellivirales;Virgaviridae;Tobamovirus;Tobacco mosaic virus	Viruses	Viruses;Riboviria;Orthornavirae;Kitrinoviricota;Alsuviricetes;Martellivirales;Virgaviridae;Tobamovirus;Tobacco mosaic virus	1793	1264	Virgaviridae	segmented;RNA	0
8jo-whale_blow_S6_L002	NODE_2145_length_1419_cov_48.233333_g964_i0	CCH64061.1 movement protein [Tobacco mosaic virus]	3.09e-182	98.5	18.8865	Viruses;Riboviria;Orthornavirae;Kitrinoviricota;Alsuviricetes;Martellivirales;Virgaviridae;Tobamovirus;Tobacco mosaic virus	Viruses	Viruses;Riboviria;Orthornavirae;Kitrinoviricota;Alsuviricetes;Martellivirales;Virgaviridae;Tobamovirus;Tobacco mosaic virus	1644	1419	Virgaviridae	segmented;RNA	0
8jo-whale_blow_S6_L002	NODE_2145_length_1419_cov_48.233333_g964_i0	CCH64085.1 movement protein [Tobacco mosaic virus]	3.09e-182	98.5	18.8865	Viruses;Riboviria;Orthornavirae;Kitrinoviricota;Alsuviricetes;Martellivirales;Virgaviridae;Tobamovirus;Tobacco mosaic virus	Viruses	Viruses;Riboviria;Orthornavirae;Kitrinoviricota;Alsuviricetes;Martellivirales;Virgaviridae;Tobamovirus;Tobacco mosaic virus	1644	1419	Virgaviridae	segmented;RNA	0
8jo-whale_blow_S6_L002	NODE_1075_length_844_cov_59.446980	CCH64080.1 coat protein [Tobacco mosaic virus]	2e-104	99.4	18.8389	Viruses;Riboviria;Orthornavirae;Kitrinoviricota;Alsuviricetes;Martellivirales;Virgaviridae;Tobamovirus;Tobacco mosaic virus	Viruses	Viruses;Riboviria;Orthornavirae;Kitrinoviricota;Alsuviricetes;Martellivirales;Virgaviridae;Tobamovirus;Tobacco mosaic virus	1070	844	Virgaviridae	segmented;RNA	0
8jo-whale_blow_S6_L002	NODE_2821_length_564_cov_55.886022	CCH64028.1 movement protein [Tobacco mosaic virus]	7.29e-129	100	32.9787	Viruses;Riboviria;Orthornavirae;Kitrinoviricota;Alsuviricetes;Martellivirales;Virgaviridae;Tobamovirus;Tobacco mosaic virus	Viruses	Viruses;Riboviria;Orthornavirae;Kitrinoviricota;Alsuviricetes;Martellivirales;Virgaviridae;Tobamovirus;Tobacco mosaic virus	584	564	Virgaviridae	segmented;RNA	0
8jo-whale_blow_S6_L002	NODE_2821_length_564_cov_55.886022	CCH64046.1 movement protein [Tobacco mosaic virus]	7.29e-129	100	32.9787	Viruses;Riboviria;Orthornavirae;Kitrinoviricota;Alsuviricetes;Martellivirales;Virgaviridae;Tobamovirus;Tobacco mosaic virus	Viruses	Viruses;Riboviria;Orthornavirae;Kitrinoviricota;Alsuviricetes;Martellivirales;Virgaviridae;Tobamovirus;Tobacco mosaic virus	584	564	Virgaviridae	segmented;RNA	0
8jo-whale_blow_S6_L002	NODE_2821_length_564_cov_55.886022	CCH64061.1 movement protein [Tobacco mosaic virus]	7.29e-129	100	32.9787	Viruses;Riboviria;Orthornavirae;Kitrinoviricota;Alsuviricetes;Martellivirales;Virgaviridae;Tobamovirus;Tobacco mosaic virus	Viruses	Viruses;Riboviria;Orthornavirae;Kitrinoviricota;Alsuviricetes;Martellivirales;Virgaviridae;Tobamovirus;Tobacco mosaic virus	584	564	Virgaviridae	segmented;RNA	0
8jo-whale_blow_S6_L002	NODE_2821_length_564_cov_55.886022	P03582.1 RecName: Full=Movement protein; AltName: Full=30 kDa protein; AltName: Full=Cell-to-cell transport protein; Contains: RecName: Full=27.9 kDa protein; Contains: RecName: Full=25.3 kDa protein; Contains: RecName: Full=19.5 kDa protein [Tobacco mosaic virus strain OM]	7.29e-129	100	32.9787	Viruses;Riboviria;Orthornavirae;Kitrinoviricota;Alsuviricetes;Martellivirales;Virgaviridae;Tobamovirus;Tobacco mosaic virus;Tobacco mosaic virus strain OM	Viruses	Viruses;Riboviria;Orthornavirae;Kitrinoviricota;Alsuviricetes;Martellivirales;Virgaviridae;Tobamovirus;Tobacco mosaic virus	584	564	Virgaviridae	segmented;RNA	0
8jo-whale_blow_S6_L002	NODE_2821_length_564_cov_55.886022	UFQ11149.1 movement protein [Tobacco mosaic virus]	7.29e-129	100	32.9787	Viruses;Riboviria;Orthornavirae;Kitrinoviricota;Alsuviricetes;Martellivirales;Virgaviridae;Tobamovirus;Tobacco mosaic virus	Viruses	Viruses;Riboviria;Orthornavirae;Kitrinoviricota;Alsuviricetes;Martellivirales;Virgaviridae;Tobamovirus;Tobacco mosaic virus	584	564	Virgaviridae	segmented;RNA	0
8jo-whale_blow_S6_L002	NODE_97882_length_297_cov_34.146465_g95082_i0	QDK64774.1 RNA-dependent RNA polymerase, partial [Tomato brown rugose fruit virus]	5.07e-43	98.8	26.936	Viruses;Riboviria;Orthornavirae;Kitrinoviricota;Alsuviricetes;Martellivirales;Virgaviridae;Tobamovirus;Tomato brown rugose fruit virus	Viruses	Viruses;Riboviria;Orthornavirae;Kitrinoviricota;Alsuviricetes;Martellivirales;Virgaviridae;Tobamovirus;Tobacco mosaic virus	338	297	Virgaviridae	segmented;RNA	0
8jo-whale_blow_S6_L002	NODE_97882_length_297_cov_34.146465_g95082_i0	QDK64773.1 RNA-dependent RNA polymerase, partial [Tomato brown rugose fruit virus]	5.07e-43	98.8	26.936	Viruses;Riboviria;Orthornavirae;Kitrinoviricota;Alsuviricetes;Martellivirales;Virgaviridae;Tobamovirus;Tomato brown rugose fruit virus	Viruses	Viruses;Riboviria;Orthornavirae;Kitrinoviricota;Alsuviricetes;Martellivirales;Virgaviridae;Tobamovirus;Tobacco mosaic virus	338	297	Virgaviridae	segmented;RNA	0
8jo-whale_blow_S6_L002	k141_29301	AXL96890.1 putative capsid protein [Solenopsis invicta virus 2]	5.12e-64	45.9	29.6569	Viruses;Riboviria;Orthornavirae;Pisuviricota;Pisoniviricetes;Picornavirales;Polycipiviridae;Sopolycivirus;Solenopsis invicta virus 2	Viruses	Viruses;Riboviria;Orthornavirae;Pisuviricota;Pisoniviricetes;Picornavirales;Polycipiviridae;unclassified Polycipiviridae;Polycipiviridae sp.	186	816	Polycipiviridae	non-segmented;RNA	0
8jo-whale_blow_S6_L002	k141_29301	YP_009513234.1 putative capsid protein [Solenopsis invicta virus 2]	5.12e-64	45.9	29.6569	Viruses;Riboviria;Orthornavirae;Pisuviricota;Pisoniviricetes;Picornavirales;Polycipiviridae;Sopolycivirus;Solenopsis invicta virus 2	Viruses	Viruses;Riboviria;Orthornavirae;Pisuviricota;Pisoniviricetes;Picornavirales;Polycipiviridae;unclassified Polycipiviridae;Polycipiviridae sp.	186	816	Polycipiviridae	non-segmented;RNA	0
8jo-whale_blow_S6_L002	k141_26863	YP_010840980.1 polymerase [Lychnis mottle virus]	4.08e-112	94.8	33.0153	Viruses;Riboviria;Orthornavirae;Pisuviricota;Pisoniviricetes;Picornavirales;Secoviridae;Stralarivirus;Stralarivirus lychnis;Lychnis mottle virus	Viruses	Viruses;Riboviria;Orthornavirae;Pisuviricota;Pisoniviricetes;Picornavirales;unclassified Picornavirales;Cnidium vein yellowing virus 1	140	524	Secoviridae	segmented;RNA	0
8jo-whale_blow_S6_L002	NODE_11072_length_587_cov_6.768443_g8339_i0	ABQ01572.1 putative structural protein [Solenopsis invicta virus 2]	2.58e-54	45.2	35.7751	Viruses;Riboviria;Orthornavirae;Pisuviricota;Pisoniviricetes;Picornavirales;Polycipiviridae;Sopolycivirus;Solenopsis invicta virus 2	Viruses	Viruses;Riboviria;Orthornavirae;Pisuviricota;Pisoniviricetes;Picornavirales;Polycipiviridae;unclassified Polycipiviridae;Polycipiviridae sp.	116	587	Polycipiviridae	non-segmented;RNA	0
8jo-whale_blow_S6_L002	NODE_11072_length_587_cov_6.768443_g8339_i0	AXL96890.1 putative capsid protein [Solenopsis invicta virus 2]	2.58e-54	45.2	35.7751	Viruses;Riboviria;Orthornavirae;Pisuviricota;Pisoniviricetes;Picornavirales;Polycipiviridae;Sopolycivirus;Solenopsis invicta virus 2	Viruses	Viruses;Riboviria;Orthornavirae;Pisuviricota;Pisoniviricetes;Picornavirales;Polycipiviridae;unclassified Polycipiviridae;Polycipiviridae sp.	116	587	Polycipiviridae	non-segmented;RNA	0
8jo-whale_blow_S6_L002	NODE_11072_length_587_cov_6.768443_g8339_i0	YP_009513234.1 putative capsid protein [Solenopsis invicta virus 2]	2.58e-54	45.2	35.7751	Viruses;Riboviria;Orthornavirae;Pisuviricota;Pisoniviricetes;Picornavirales;Polycipiviridae;Sopolycivirus;Solenopsis invicta virus 2	Viruses	Viruses;Riboviria;Orthornavirae;Pisuviricota;Pisoniviricetes;Picornavirales;Polycipiviridae;unclassified Polycipiviridae;Polycipiviridae sp.	116	587	Polycipiviridae	non-segmented;RNA	0
8jo-whale_blow_S6_L002	NODE_54199_length_263_cov_13.000000	BDC79616.1 RNA-dependent RNA polymerase, partial [Mitovirus sp.]	1.41e-40	100	28.5171	Viruses;Riboviria;Orthornavirae;Lenarviricota;Howeltoviricetes;Cryppavirales;Mitoviridae;Mitovirus;unclassified Mitovirus;Mitovirus sp.	Viruses	Viruses;Riboviria;Orthornavirae;Lenarviricota;Howeltoviricetes;Cryppavirales;Mitoviridae;Mitovirus;unclassified Mitovirus;Mitovirus sp.	104	263	Mitoviridae	non-segmented;RNA	0
8jo-whale_blow_S6_L002	k141_10037	BDC79616.1 RNA-dependent RNA polymerase, partial [Mitovirus sp.]	9.51e-77	100	30.0716	Viruses;Riboviria;Orthornavirae;Lenarviricota;Howeltoviricetes;Cryppavirales;Mitoviridae;Mitovirus;unclassified Mitovirus;Mitovirus sp.	Viruses	Viruses;Riboviria;Orthornavirae;Lenarviricota;Howeltoviricetes;Cryppavirales;Mitoviridae;Mitovirus;unclassified Mitovirus;Mitovirus sp.	94	419	Mitoviridae	non-segmented;RNA	0
8jo-whale_blow_S6_L002	NODE_30720_length_283_cov_13.989130	QBL95860.1 183K protein [Tobacco mosaic virus]	1.76e-51	97.8	32.8622	Viruses;Riboviria;Orthornavirae;Kitrinoviricota;Alsuviricetes;Martellivirales;Virgaviridae;Tobamovirus;Tobacco mosaic virus	Viruses	Viruses;Riboviria;Orthornavirae;Kitrinoviricota;Alsuviricetes;Martellivirales;Virgaviridae;Tobamovirus;Tobacco mosaic virus	91	283	Virgaviridae	segmented;RNA	0
8jo-whale_blow_S6_L002	NODE_30720_length_283_cov_13.989130	UZN89729.1 RNA-dependent RNA polymerase [Tobacco mosaic virus]	1.76e-51	97.8	32.8622	Viruses;Riboviria;Orthornavirae;Kitrinoviricota;Alsuviricetes;Martellivirales;Virgaviridae;Tobamovirus;Tobacco mosaic virus	Viruses	Viruses;Riboviria;Orthornavirae;Kitrinoviricota;Alsuviricetes;Martellivirales;Virgaviridae;Tobamovirus;Tobacco mosaic virus	91	283	Virgaviridae	segmented;RNA	0
8jo-whale_blow_S6_L002	NODE_30720_length_283_cov_13.989130	QBL95854.1 183K protein [Tobacco mosaic virus]	1.76e-51	97.8	32.8622	Viruses;Riboviria;Orthornavirae;Kitrinoviricota;Alsuviricetes;Martellivirales;Virgaviridae;Tobamovirus;Tobacco mosaic virus	Viruses	Viruses;Riboviria;Orthornavirae;Kitrinoviricota;Alsuviricetes;Martellivirales;Virgaviridae;Tobamovirus;Tobacco mosaic virus	91	283	Virgaviridae	segmented;RNA	0
8jo-whale_blow_S6_L002	NODE_30720_length_283_cov_13.989130	AAD47818.1 183kDa protein [Tobacco mosaic virus]	1.76e-51	97.8	32.8622	Viruses;Riboviria;Orthornavirae;Kitrinoviricota;Alsuviricetes;Martellivirales;Virgaviridae;Tobamovirus;Tobacco mosaic virus	Viruses	Viruses;Riboviria;Orthornavirae;Kitrinoviricota;Alsuviricetes;Martellivirales;Virgaviridae;Tobamovirus;Tobacco mosaic virus	91	283	Virgaviridae	segmented;RNA	0
8jo-whale_blow_S6_L002	NODE_30720_length_283_cov_13.989130	AUZ62367.1 replicase [Tobacco mosaic virus]	1.76e-51	97.8	32.8622	Viruses;Riboviria;Orthornavirae;Kitrinoviricota;Alsuviricetes;Martellivirales;Virgaviridae;Tobamovirus;Tobacco mosaic virus	Viruses	Viruses;Riboviria;Orthornavirae;Kitrinoviricota;Alsuviricetes;Martellivirales;Virgaviridae;Tobamovirus;Tobacco mosaic virus	91	283	Virgaviridae	segmented;RNA	0
8jo-whale_blow_S6_L002	k141_320	BDC79616.1 RNA-dependent RNA polymerase, partial [Mitovirus sp.]	6.25e-119	99	28.465	Viruses;Riboviria;Orthornavirae;Lenarviricota;Howeltoviricetes;Cryppavirales;Mitoviridae;Mitovirus;unclassified Mitovirus;Mitovirus sp.	Viruses	Viruses;Riboviria;Orthornavirae;Lenarviricota;Howeltoviricetes;Cryppavirales;Mitoviridae;Mitovirus;unclassified Mitovirus;Mitovirus sp.	85	671	Mitoviridae	non-segmented;RNA	0
8jo-whale_blow_S6_L002	NODE_28566_length_370_cov_2.575646_g25768_i0	WRQ66068.1 movement protein, partial [Tobacco mosaic virus]	4.03e-80	99.2	33.2432	Viruses;Riboviria;Orthornavirae;Kitrinoviricota;Alsuviricetes;Martellivirales;Virgaviridae;Tobamovirus;Tobacco mosaic virus	Viruses	Viruses;Riboviria;Orthornavirae;Kitrinoviricota;Alsuviricetes;Martellivirales;Virgaviridae;Tobamovirus;Tobacco mosaic virus	79	370	Virgaviridae	segmented;RNA	0
8jo-whale_blow_S6_L002	k141_28943	BDC79614.1 RNA-dependent RNA polymerase [Mitovirus sp.]	3.15e-34	100	21.5232	Viruses;Riboviria;Orthornavirae;Lenarviricota;Howeltoviricetes;Cryppavirales;Mitoviridae;Mitovirus;unclassified Mitovirus;Mitovirus sp.	Viruses	Viruses;Riboviria;Orthornavirae;Lenarviricota;Howeltoviricetes;Cryppavirales;Mitoviridae;Mitovirus;unclassified Mitovirus;Mitovirus sp.	79	302	Mitoviridae	non-segmented;RNA	0
8jo-whale_blow_S6_L002	k141_28943	BDC79612.1 RNA-dependent RNA polymerase [Mitovirus sp.]	3.15e-34	100	21.5232	Viruses;Riboviria;Orthornavirae;Lenarviricota;Howeltoviricetes;Cryppavirales;Mitoviridae;Mitovirus;unclassified Mitovirus;Mitovirus sp.	Viruses	Viruses;Riboviria;Orthornavirae;Lenarviricota;Howeltoviricetes;Cryppavirales;Mitoviridae;Mitovirus;unclassified Mitovirus;Mitovirus sp.	79	302	Mitoviridae	non-segmented;RNA	0
8jo-whale_blow_S6_L002	NODE_31825_length_354_cov_4.388235_g29027_i0	UUU45890.1 P28 protein [Hibiscus chlorotic ringspot virus]	2.88e-26	92.5	14.9718	Viruses;Riboviria;Orthornavirae;Kitrinoviricota;Tolucaviricetes;Tolivirales;Tombusviridae;Procedovirinae;Betacarmovirus;Betacarmovirus hibisci;Hibiscus chlorotic ringspot virus	Viruses	Viruses;Riboviria;Orthornavirae;Kitrinoviricota;Tolucaviricetes;Tolivirales;Tombusviridae;Procedovirinae;Betacarmovirus;Hibiscus chlorotic ringspot virus	76	354	Tombusviridae	segmented;RNA	0
8jo-whale_blow_S6_L002	NODE_31825_length_354_cov_4.388235_g29027_i0	WAS31549.1 P28 protein [Hibiscus chlorotic ringspot virus]	2.88e-26	92.5	14.9718	Viruses;Riboviria;Orthornavirae;Kitrinoviricota;Tolucaviricetes;Tolivirales;Tombusviridae;Procedovirinae;Betacarmovirus;Betacarmovirus hibisci;Hibiscus chlorotic ringspot virus	Viruses	Viruses;Riboviria;Orthornavirae;Kitrinoviricota;Tolucaviricetes;Tolivirales;Tombusviridae;Procedovirinae;Betacarmovirus;Hibiscus chlorotic ringspot virus	76	354	Tombusviridae	segmented;RNA	0
8jo-whale_blow_S6_L002	NODE_95987_length_303_cov_9.813725_g93188_i0	AKK31152.1 triple gene block protein 1, partial [Cactus virus X]	4.15e-63	99	33.0033	Viruses;Riboviria;Orthornavirae;Kitrinoviricota;Alsuviricetes;Tymovirales;Alphaflexiviridae;Potexvirus;Cactus virus X	Viruses	Viruses;Riboviria;Orthornavirae;Kitrinoviricota;Alsuviricetes;Tymovirales;Alphaflexiviridae;Potexvirus;Cactus virus X	68	303	Alphaflexiviridae	non-segmented;RNA	0
8jo-whale_blow_S6_L002	NODE_20016_length_300_cov_8.820896	AKK31147.1 replication-associated protein, partial [Cactus virus X]	1.95e-66	100	33	Viruses;Riboviria;Orthornavirae;Kitrinoviricota;Alsuviricetes;Tymovirales;Alphaflexiviridae;Potexvirus;Cactus virus X	Viruses	Viruses;Riboviria;Orthornavirae;Kitrinoviricota;Alsuviricetes;Tymovirales;Alphaflexiviridae;Potexvirus;Cactus virus X	65	300	Alphaflexiviridae	non-segmented;RNA	0
8jo-whale_blow_S6_L002	k141_28316	WLI54525.1 RNA-dependent RNA polymerase, partial [Pitaya virus X]	5.7e-82	93	32.9082	Viruses;Riboviria;Orthornavirae;Kitrinoviricota;Alsuviricetes;Tymovirales;Alphaflexiviridae;Potexvirus;Pitaya virus X	Viruses	Viruses;Riboviria;Orthornavirae;Kitrinoviricota;Alsuviricetes;Tymovirales;Alphaflexiviridae;Potexvirus;Cactus virus X	64	392	Alphaflexiviridae	non-segmented;RNA	0
8jo-whale_blow_S6_L002	NODE_151127_length_252_cov_15.614379_g148327_i0	AFL70169.1 replicase, partial [Tobacco mosaic virus]	1.6e-49	97.6	32.9365	Viruses;Riboviria;Orthornavirae;Kitrinoviricota;Alsuviricetes;Martellivirales;Virgaviridae;Tobamovirus;Tobacco mosaic virus	Viruses	Viruses;Riboviria;Orthornavirae;Kitrinoviricota;Alsuviricetes;Martellivirales;Virgaviridae;Tobamovirus;Tobacco mosaic virus	62	252	Virgaviridae	segmented;RNA	0
8jo-whale_blow_S6_L002	NODE_167438_length_240_cov_11.219858_g164638_i0	AGZ61969.1 RNA polymerase, partial [Tobacco mosaic virus]	2.86e-52	100	32.9167	Viruses;Riboviria;Orthornavirae;Kitrinoviricota;Alsuviricetes;Martellivirales;Virgaviridae;Tobamovirus;Tobacco mosaic virus	Viruses	Viruses;Riboviria;Orthornavirae;Kitrinoviricota;Alsuviricetes;Martellivirales;Virgaviridae;Tobamovirus;Tobacco mosaic virus	62	240	Virgaviridae	segmented;RNA	0
8jo-whale_blow_S6_L002	k141_27306	AKK31152.1 triple gene block protein 1, partial [Cactus virus X]	1.02e-73	99.1	33.1378	Viruses;Riboviria;Orthornavirae;Kitrinoviricota;Alsuviricetes;Tymovirales;Alphaflexiviridae;Potexvirus;Cactus virus X	Viruses	Viruses;Riboviria;Orthornavirae;Kitrinoviricota;Alsuviricetes;Tymovirales;Alphaflexiviridae;Potexvirus;Cactus virus X	60	341	Alphaflexiviridae	non-segmented;RNA	0
8jo-whale_blow_S6_L002	NODE_26838_length_287_cov_9.127660	BDC79614.1 RNA-dependent RNA polymerase [Mitovirus sp.]	1.36e-54	100	32.7526	Viruses;Riboviria;Orthornavirae;Lenarviricota;Howeltoviricetes;Cryppavirales;Mitoviridae;Mitovirus;unclassified Mitovirus;Mitovirus sp.	Viruses	Viruses;Riboviria;Orthornavirae;Lenarviricota;Howeltoviricetes;Cryppavirales;Mitoviridae;Mitovirus;unclassified Mitovirus;Mitovirus sp.	56	287	Mitoviridae	non-segmented;RNA	0
8jo-whale_blow_S6_L002	NODE_26838_length_287_cov_9.127660	BDC79612.1 RNA-dependent RNA polymerase [Mitovirus sp.]	1.36e-54	100	32.7526	Viruses;Riboviria;Orthornavirae;Lenarviricota;Howeltoviricetes;Cryppavirales;Mitoviridae;Mitovirus;unclassified Mitovirus;Mitovirus sp.	Viruses	Viruses;Riboviria;Orthornavirae;Lenarviricota;Howeltoviricetes;Cryppavirales;Mitoviridae;Mitovirus;unclassified Mitovirus;Mitovirus sp.	56	287	Mitoviridae	non-segmented;RNA	0
8jo-whale_blow_S6_L002	k141_2785	WRQ66063.1 nonstructural polyprotein p126, partial [Tobacco mosaic virus]	1.41e-89	98.6	32.8736	Viruses;Riboviria;Orthornavirae;Kitrinoviricota;Alsuviricetes;Martellivirales;Virgaviridae;Tobamovirus;Tobacco mosaic virus	Viruses	Viruses;Riboviria;Orthornavirae;Kitrinoviricota;Alsuviricetes;Martellivirales;Virgaviridae;Tobamovirus;Tobacco mosaic virus	53	435	Virgaviridae	segmented;RNA	0
8jo-whale_blow_S6_L002	NODE_21395_length_419_cov_5.834375_g18600_i0	AKK31151.1 coat protein [Cactus virus X]	5.78e-59	99.1	25.537	Viruses;Riboviria;Orthornavirae;Kitrinoviricota;Alsuviricetes;Tymovirales;Alphaflexiviridae;Potexvirus;Cactus virus X	Viruses	Viruses;Riboviria;Orthornavirae;Kitrinoviricota;Alsuviricetes;Tymovirales;Alphaflexiviridae;Potexvirus;Cactus virus X	50	419	Alphaflexiviridae	non-segmented;RNA	0
8jo-whale_blow_S6_L002	NODE_100569_length_294_cov_7.784615_g97769_i0	AER93244.1 coat protein, partial [Tobacco mosaic virus]	1.66e-62	100	32.9932	Viruses;Riboviria;Orthornavirae;Kitrinoviricota;Alsuviricetes;Martellivirales;Virgaviridae;Tobamovirus;Tobacco mosaic virus	Viruses	Viruses;Riboviria;Orthornavirae;Kitrinoviricota;Alsuviricetes;Martellivirales;Virgaviridae;Tobamovirus;Tobacco mosaic virus	48	294	Virgaviridae	segmented;RNA	0
8jo-whale_blow_S6_L002	k141_31413	AZL87708.1 coat protein [Hibiscus chlorotic ringspot virus]	1.76e-81	97.7	32.75	Viruses;Riboviria;Orthornavirae;Kitrinoviricota;Tolucaviricetes;Tolivirales;Tombusviridae;Procedovirinae;Betacarmovirus;Betacarmovirus hibisci;Hibiscus chlorotic ringspot virus	Viruses	Viruses;Riboviria;Orthornavirae;Kitrinoviricota;Tolucaviricetes;Tolivirales;Tombusviridae;Procedovirinae;Betacarmovirus;Hibiscus chlorotic ringspot virus	47	400	Tombusviridae	segmented;RNA	0
8jo-whale_blow_S6_L002	k141_31413	UUU45893.1 coat protein [Hibiscus chlorotic ringspot virus]	1.76e-81	97.7	32.75	Viruses;Riboviria;Orthornavirae;Kitrinoviricota;Tolucaviricetes;Tolivirales;Tombusviridae;Procedovirinae;Betacarmovirus;Betacarmovirus hibisci;Hibiscus chlorotic ringspot virus	Viruses	Viruses;Riboviria;Orthornavirae;Kitrinoviricota;Tolucaviricetes;Tolivirales;Tombusviridae;Procedovirinae;Betacarmovirus;Hibiscus chlorotic ringspot virus	47	400	Tombusviridae	segmented;RNA	0
8jo-whale_blow_S6_L002	k141_31413	WPS94577.1 coat protein [Hibiscus chlorotic ringspot virus]	1.76e-81	97.7	32.75	Viruses;Riboviria;Orthornavirae;Kitrinoviricota;Tolucaviricetes;Tolivirales;Tombusviridae;Procedovirinae;Betacarmovirus;Betacarmovirus hibisci;Hibiscus chlorotic ringspot virus	Viruses	Viruses;Riboviria;Orthornavirae;Kitrinoviricota;Tolucaviricetes;Tolivirales;Tombusviridae;Procedovirinae;Betacarmovirus;Hibiscus chlorotic ringspot virus	47	400	Tombusviridae	segmented;RNA	0
8jo-whale_blow_S6_L002	k141_31413	AVK94110.1 coat protein [Hibiscus chlorotic ringspot virus]	1.76e-81	97.7	32.75	Viruses;Riboviria;Orthornavirae;Kitrinoviricota;Tolucaviricetes;Tolivirales;Tombusviridae;Procedovirinae;Betacarmovirus;Betacarmovirus hibisci;Hibiscus chlorotic ringspot virus	Viruses	Viruses;Riboviria;Orthornavirae;Kitrinoviricota;Tolucaviricetes;Tolivirales;Tombusviridae;Procedovirinae;Betacarmovirus;Hibiscus chlorotic ringspot virus	47	400	Tombusviridae	segmented;RNA	0
8jo-whale_blow_S6_L002	NODE_190742_length_225_cov_9.023810_g187942_i0	BDC79612.1 RNA-dependent RNA polymerase [Mitovirus sp.]	4.9e-09	100	13.3333	Viruses;Riboviria;Orthornavirae;Lenarviricota;Howeltoviricetes;Cryppavirales;Mitoviridae;Mitovirus;unclassified Mitovirus;Mitovirus sp.	Viruses	Viruses;Riboviria;Orthornavirae;Lenarviricota;Howeltoviricetes;Cryppavirales;Mitoviridae;Mitovirus;unclassified Mitovirus;Mitovirus sp.	45	225	Mitoviridae	non-segmented;RNA	0
8jo-whale_blow_S6_L002	NODE_190742_length_225_cov_9.023810_g187942_i0	BDC79614.1 RNA-dependent RNA polymerase [Mitovirus sp.]	4.9e-09	100	13.3333	Viruses;Riboviria;Orthornavirae;Lenarviricota;Howeltoviricetes;Cryppavirales;Mitoviridae;Mitovirus;unclassified Mitovirus;Mitovirus sp.	Viruses	Viruses;Riboviria;Orthornavirae;Lenarviricota;Howeltoviricetes;Cryppavirales;Mitoviridae;Mitovirus;unclassified Mitovirus;Mitovirus sp.	45	225	Mitoviridae	non-segmented;RNA	0
8jo-whale_blow_S6_L002	k141_12866	BDC79614.1 RNA-dependent RNA polymerase [Mitovirus sp.]	3.76e-67	99.1	33.0409	Viruses;Riboviria;Orthornavirae;Lenarviricota;Howeltoviricetes;Cryppavirales;Mitoviridae;Mitovirus;unclassified Mitovirus;Mitovirus sp.	Viruses	Viruses;Riboviria;Orthornavirae;Lenarviricota;Howeltoviricetes;Cryppavirales;Mitoviridae;Mitovirus;unclassified Mitovirus;Mitovirus sp.	44	342	Mitoviridae	non-segmented;RNA	0
8jo-whale_blow_S6_L002	k141_12866	BDC79612.1 RNA-dependent RNA polymerase [Mitovirus sp.]	3.76e-67	99.1	33.0409	Viruses;Riboviria;Orthornavirae;Lenarviricota;Howeltoviricetes;Cryppavirales;Mitoviridae;Mitovirus;unclassified Mitovirus;Mitovirus sp.	Viruses	Viruses;Riboviria;Orthornavirae;Lenarviricota;Howeltoviricetes;Cryppavirales;Mitoviridae;Mitovirus;unclassified Mitovirus;Mitovirus sp.	44	342	Mitoviridae	non-segmented;RNA	0
8jo-whale_blow_S6_L002	k141_6259	QKI79932.1 RNA-dependent RNA polymerase [Erysiphe necator associated ourmia-like virus 102]	3.44e-70	68.1	32.7968	Viruses;Riboviria;Orthornavirae;Lenarviricota;Miaviricetes;Ourlivirales;Botourmiaviridae;Ourmiavirus;unclassified Ourmiavirus;Erysiphe necator associated ourmia-like virus 102	Viruses	Viruses;Riboviria;Orthornavirae;Lenarviricota;Miaviricetes;Ourlivirales;Botourmiaviridae;Ourmiavirus;unclassified Ourmiavirus;Erysiphe necator associated ourmia-like virus 102	43	497	Botourmiaviridae	segmented;RNA	0
8jo-whale_blow_S6_L002	k141_11998	AFJ00093.1 RNA-dependent RNA polymerase [Cactus virus X]	3.83e-61	96.4	33.1343	Viruses;Riboviria;Orthornavirae;Kitrinoviricota;Alsuviricetes;Tymovirales;Alphaflexiviridae;Potexvirus;Cactus virus X	Viruses	Viruses;Riboviria;Orthornavirae;Kitrinoviricota;Alsuviricetes;Tymovirales;Alphaflexiviridae;Potexvirus;Cactus virus X	43	335	Alphaflexiviridae	non-segmented;RNA	0
8jo-whale_blow_S6_L002	NODE_141694_length_259_cov_8.231250_g138894_i0	CAB91073.1 RNA dependent RNA polymerase (RdRP), partial [Cactus virus X]	1.58e-53	97.6	32.8185	Viruses;Riboviria;Orthornavirae;Kitrinoviricota;Alsuviricetes;Tymovirales;Alphaflexiviridae;Potexvirus;Cactus virus X	Viruses	Viruses;Riboviria;Orthornavirae;Kitrinoviricota;Alsuviricetes;Tymovirales;Alphaflexiviridae;Potexvirus;Cactus virus X	40	259	Alphaflexiviridae	non-segmented;RNA	0
8jo-whale_blow_S6_L002	NODE_159313_length_246_cov_8.789116_g156513_i0	WRQ66063.1 nonstructural polyprotein p126, partial [Tobacco mosaic virus]	6.75e-46	98.8	32.9268	Viruses;Riboviria;Orthornavirae;Kitrinoviricota;Alsuviricetes;Martellivirales;Virgaviridae;Tobamovirus;Tobacco mosaic virus	Viruses	Viruses;Riboviria;Orthornavirae;Kitrinoviricota;Alsuviricetes;Martellivirales;Virgaviridae;Tobamovirus;Tobacco mosaic virus	40	246	Virgaviridae	segmented;RNA	0
8jo-whale_blow_S6_L002	NODE_185500_length_228_cov_15.240310_g182700_i0	QDK64775.1 RNA-dependent RNA polymerase, partial [Tomato brown rugose fruit virus]	1.12e-41	94.7	32.8947	Viruses;Riboviria;Orthornavirae;Kitrinoviricota;Alsuviricetes;Martellivirales;Virgaviridae;Tobamovirus;Tomato brown rugose fruit virus	Viruses	Viruses;Riboviria;Orthornavirae;Kitrinoviricota;Alsuviricetes;Martellivirales;Virgaviridae;Tobamovirus;Tobacco mosaic virus	40	228	Virgaviridae	segmented;RNA	0
8jo-whale_blow_S6_L002	NODE_65541_length_255_cov_9.179487	WRQ66063.1 nonstructural polyprotein p126, partial [Tobacco mosaic virus]	2.05e-48	100	32.9412	Viruses;Riboviria;Orthornavirae;Kitrinoviricota;Alsuviricetes;Martellivirales;Virgaviridae;Tobamovirus;Tobacco mosaic virus	Viruses	Viruses;Riboviria;Orthornavirae;Kitrinoviricota;Alsuviricetes;Martellivirales;Virgaviridae;Tobamovirus;Tobacco mosaic virus	39	255	Virgaviridae	segmented;RNA	0
8jo-whale_blow_S6_L002	NODE_40639_length_274_cov_10.365714	AFJ00093.1 RNA-dependent RNA polymerase [Cactus virus X]	8.08e-47	95.6	32.8467	Viruses;Riboviria;Orthornavirae;Kitrinoviricota;Alsuviricetes;Tymovirales;Alphaflexiviridae;Potexvirus;Cactus virus X	Viruses	Viruses;Riboviria;Orthornavirae;Kitrinoviricota;Alsuviricetes;Tymovirales;Alphaflexiviridae;Potexvirus;Cactus virus X	38	274	Alphaflexiviridae	non-segmented;RNA	0
8jo-whale_blow_S6_L002	k141_2483	APG77693.1 ORF1 [Cactus virus X]	9.41e-124	100	33.1615	Viruses;Riboviria;Orthornavirae;Kitrinoviricota;Alsuviricetes;Tymovirales;Alphaflexiviridae;Potexvirus;Cactus virus X	Viruses	Viruses;Riboviria;Orthornavirae;Kitrinoviricota;Alsuviricetes;Tymovirales;Alphaflexiviridae;Potexvirus;Cactus virus X	34	582	Alphaflexiviridae	non-segmented;RNA	0
8jo-whale_blow_S6_L002	NODE_184082_length_229_cov_11.630769_g181282_i0	BCX55511.1 hypothetical protein 1 [Cryphonectria naterciae splipalmivirus 1]	1.03e-26	72.6	31.8777	Viruses;Riboviria;Orthornavirae;Lenarviricota;Amabiliviricetes;Wolframvirales;Narnaviridae;Narnavirus;unclassified Narnavirus;Cryphonectria naterciae splipalmivirus 1	Viruses	Viruses;Riboviria;Orthornavirae;Lenarviricota;Amabiliviricetes;Wolframvirales;Narnaviridae;Narnavirus;unclassified Narnavirus;Cryphonectria naterciae splipalmivirus 1	34	229	Narnaviridae	non-segmented;RNA	0
8jo-whale_blow_S6_L002	NODE_173624_length_236_cov_7.240876_g170824_i0	AKK31147.1 replication-associated protein, partial [Cactus virus X]	3.98e-44	88.3	32.6271	Viruses;Riboviria;Orthornavirae;Kitrinoviricota;Alsuviricetes;Tymovirales;Alphaflexiviridae;Potexvirus;Cactus virus X	Viruses	Viruses;Riboviria;Orthornavirae;Kitrinoviricota;Alsuviricetes;Tymovirales;Alphaflexiviridae;Potexvirus;Schlumbergera virus X	33	236	Alphaflexiviridae	non-segmented;RNA	0
8jo-whale_blow_S6_L002	k141_25597	AEN25475.1 polyprotein 1, partial [Cycas necrotic stunt virus]	1.56e-87	96.6	33.0357	Viruses;Riboviria;Orthornavirae;Pisuviricota;Pisoniviricetes;Picornavirales;Secoviridae;Comovirinae;Nepovirus;Nepovirus cycas;Cycas necrotic stunt virus	Viruses	Viruses;Riboviria;Orthornavirae;Pisuviricota;Pisoniviricetes;Picornavirales;Secoviridae;Comovirinae;Nepovirus;Cycas necrotic stunt virus	32	448	Secoviridae	segmented;RNA	0
8jo-whale_blow_S6_L002	k141_5692	BDC79612.1 RNA-dependent RNA polymerase [Mitovirus sp.]	6.83e-25	100	17.3077	Viruses;Riboviria;Orthornavirae;Lenarviricota;Howeltoviricetes;Cryppavirales;Mitoviridae;Mitovirus;unclassified Mitovirus;Mitovirus sp.	Viruses	Viruses;Riboviria;Orthornavirae;Lenarviricota;Howeltoviricetes;Cryppavirales;Mitoviridae;Mitovirus;unclassified Mitovirus;Mitovirus sp.	32	312	Mitoviridae	non-segmented;RNA	0
8jo-whale_blow_S6_L002	k141_5692	BDC79614.1 RNA-dependent RNA polymerase [Mitovirus sp.]	6.83e-25	100	17.3077	Viruses;Riboviria;Orthornavirae;Lenarviricota;Howeltoviricetes;Cryppavirales;Mitoviridae;Mitovirus;unclassified Mitovirus;Mitovirus sp.	Viruses	Viruses;Riboviria;Orthornavirae;Lenarviricota;Howeltoviricetes;Cryppavirales;Mitoviridae;Mitovirus;unclassified Mitovirus;Mitovirus sp.	32	312	Mitoviridae	non-segmented;RNA	0
8jo-whale_blow_S6_L002	k141_29383	BDC79614.1 RNA-dependent RNA polymerase [Mitovirus sp.]	9.03e-48	100	28.6184	Viruses;Riboviria;Orthornavirae;Lenarviricota;Howeltoviricetes;Cryppavirales;Mitoviridae;Mitovirus;unclassified Mitovirus;Mitovirus sp.	Viruses	Viruses;Riboviria;Orthornavirae;Lenarviricota;Howeltoviricetes;Cryppavirales;Mitoviridae;Mitovirus;unclassified Mitovirus;Mitovirus sp.	32	304	Mitoviridae	non-segmented;RNA	0
8jo-whale_blow_S6_L002	NODE_188092_length_227_cov_5.937500_g185292_i0	QKI79928.1 RNA-dependent RNA polymerase [Erysiphe necator associated ourmia-like virus 98]	2.71e-25	84.1	27.7533	Viruses;Riboviria;Orthornavirae;Lenarviricota;Miaviricetes;Ourlivirales;Botourmiaviridae;Ourmiavirus;unclassified Ourmiavirus;Erysiphe necator associated ourmia-like virus 98	Viruses	Viruses;Riboviria;Orthornavirae;Lenarviricota;Miaviricetes;Ourlivirales;Botourmiaviridae;unclassified Botourmiaviridae;Botourmiaviridae sp.	32	227	Botourmiaviridae	segmented;RNA	0
8jo-whale_blow_S6_L002	NODE_230891_length_202_cov_15.165049_g228091_i0	YP_010800307.1 RNA-dependent RNA polymerase [Botrytis cinerea ourmia-like virus 10]	5.7e-21	65.7	33.1683	Viruses;Riboviria;Orthornavirae;Lenarviricota;Miaviricetes;Ourlivirales;Botourmiaviridae;Betascleroulivirus;Betascleroulivirus botrytidis;Botrytis cinerea ourmia-like virus 10	Viruses	Viruses;Riboviria;Orthornavirae;Lenarviricota;Miaviricetes;Ourlivirales;Botourmiaviridae;unclassified Botourmiaviridae;Botourmiaviridae sp.	32	202	Botourmiaviridae	segmented;RNA	0
8jo-whale_blow_S6_L002	NODE_150149_length_253_cov_6.805195_g147349_i0	WRQ66063.1 nonstructural polyprotein p126, partial [Tobacco mosaic virus]	2.06e-46	97.6	33.2016	Viruses;Riboviria;Orthornavirae;Kitrinoviricota;Alsuviricetes;Martellivirales;Virgaviridae;Tobamovirus;Tobacco mosaic virus	Viruses	Viruses;Riboviria;Orthornavirae;Kitrinoviricota;Alsuviricetes;Martellivirales;Virgaviridae;Tobamovirus;Tobacco mosaic virus	31	253	Virgaviridae	segmented;RNA	0
8jo-whale_blow_S6_L002	NODE_239719_length_198_cov_14.121212_g236919_i0	BAU68240.1 RNA-dependent RNA polymerase [Cactus virus X]	4.73e-37	100	32.8283	Viruses;Riboviria;Orthornavirae;Kitrinoviricota;Alsuviricetes;Tymovirales;Alphaflexiviridae;Potexvirus;Cactus virus X	Viruses	Viruses;Riboviria;Orthornavirae;Kitrinoviricota;Alsuviricetes;Tymovirales;Alphaflexiviridae;Potexvirus;Cactus virus X	30	198	Alphaflexiviridae	non-segmented;RNA	0
8jo-whale_blow_S6_L002	NODE_239719_length_198_cov_14.121212_g236919_i0	DAD54465.1 TPA_asm: RNA-dependent RNA polymerase [Cactus virus X]	4.73e-37	100	32.8283	Viruses;Riboviria;Orthornavirae;Kitrinoviricota;Alsuviricetes;Tymovirales;Alphaflexiviridae;Potexvirus;Cactus virus X	Viruses	Viruses;Riboviria;Orthornavirae;Kitrinoviricota;Alsuviricetes;Tymovirales;Alphaflexiviridae;Potexvirus;Cactus virus X	30	198	Alphaflexiviridae	non-segmented;RNA	0
8jo-whale_blow_S6_L002	NODE_17585_length_461_cov_4.555249_g14793_i0	APG77693.1 ORF1 [Cactus virus X]	3.31e-94	100	33.1887	Viruses;Riboviria;Orthornavirae;Kitrinoviricota;Alsuviricetes;Tymovirales;Alphaflexiviridae;Potexvirus;Cactus virus X	Viruses	Viruses;Riboviria;Orthornavirae;Kitrinoviricota;Alsuviricetes;Tymovirales;Alphaflexiviridae;Potexvirus;Cactus virus X	28	461	Alphaflexiviridae	non-segmented;RNA	0
8jo-whale_blow_S6_L002	NODE_11494_length_349_cov_4.304000	APG77693.1 ORF1 [Cactus virus X]	2.87e-69	100	33.2378	Viruses;Riboviria;Orthornavirae;Kitrinoviricota;Alsuviricetes;Tymovirales;Alphaflexiviridae;Potexvirus;Cactus virus X	Viruses	Viruses;Riboviria;Orthornavirae;Kitrinoviricota;Alsuviricetes;Tymovirales;Alphaflexiviridae;Potexvirus;Cactus virus X	26	349	Alphaflexiviridae	non-segmented;RNA	0
8jo-whale_blow_S6_L002	NODE_140387_length_260_cov_7.801242_g137587_i0	UIW13830.1 MAG: RNA-dependent RNA polymerase [Rhizoctonia solani mitovirus 58]	1.16e-45	97.7	33.0769	Viruses;Riboviria;Orthornavirae;Lenarviricota;Howeltoviricetes;Cryppavirales;Mitoviridae;Mitovirus;unclassified Mitovirus;Rhizoctonia solani mitovirus 58	Viruses	Viruses;Riboviria;Orthornavirae;Lenarviricota;Howeltoviricetes;Cryppavirales;Mitoviridae;Mitovirus;unclassified Mitovirus;Rhizoctonia solani mitovirus 58	26	260	Mitoviridae	non-segmented;RNA	0
8jo-whale_blow_S6_L002	NODE_210922_length_213_cov_5.885965_g208122_i0	WRQ66063.1 nonstructural polyprotein p126, partial [Tobacco mosaic virus]	1.27e-32	94.2	32.3944	Viruses;Riboviria;Orthornavirae;Kitrinoviricota;Alsuviricetes;Martellivirales;Virgaviridae;Tobamovirus;Tobacco mosaic virus	Viruses	Viruses;Riboviria;Orthornavirae;Kitrinoviricota;Alsuviricetes;Martellivirales;Virgaviridae;Tobamovirus;Tobacco mosaic virus	26	213	Virgaviridae	segmented;RNA	0
8jo-whale_blow_S6_L002	NODE_239944_length_198_cov_11.959596_g237144_i0	AKK31147.1 replication-associated protein, partial [Cactus virus X]	5.61e-38	100	32.8283	Viruses;Riboviria;Orthornavirae;Kitrinoviricota;Alsuviricetes;Tymovirales;Alphaflexiviridae;Potexvirus;Cactus virus X	Viruses	Viruses;Riboviria;Orthornavirae;Kitrinoviricota;Alsuviricetes;Tymovirales;Alphaflexiviridae;Potexvirus;Cactus virus X	26	198	Alphaflexiviridae	non-segmented;RNA	0
8jo-whale_blow_S6_L002	k141_23457	CAH2618851.1 RNA-dependent RNA polymerase [Taiwan douglas-fir deltapartitivirus]	7.1e-89	78.7	32.8794	Viruses;Riboviria;Orthornavirae;Pisuviricota;Duplopiviricetes;Durnavirales;Partitiviridae;Deltapartitivirus;unclassified Deltapartitivirus;Taiwan douglas-fir deltapartitivirus	Viruses	Viruses;Riboviria;Orthornavirae;Pisuviricota;Duplopiviricetes;Durnavirales;Partitiviridae;unclassified Partitiviridae;Pinus sylvestris partitivirus NL-2005	24	514	Partitiviridae	segmented;RNA	0
8jo-whale_blow_S6_L002	NODE_97228_length_300_cov_2.388060_g94428_i0	WGN97965.1 RNA-dependent RNA polymerase, partial [Tobacco mosaic virus]	7.27e-54	98	33	Viruses;Riboviria;Orthornavirae;Kitrinoviricota;Alsuviricetes;Martellivirales;Virgaviridae;Tobamovirus;Tobacco mosaic virus	Viruses	Viruses;Riboviria;Orthornavirae;Kitrinoviricota;Alsuviricetes;Martellivirales;Virgaviridae;Tobamovirus;Tobacco mosaic virus	24	300	Virgaviridae	segmented;RNA	0
8jo-whale_blow_S6_L002	NODE_129093_length_269_cov_6.835294_g126293_i0	ADD95213.1 hypothetical protein, partial [uncultured phage MedDCM-OCT-S04-C650]	1.12e-20	71	23.0483	Viruses;Duplodnaviria;Heunggongvirae;Uroviricota;Caudoviricetes;Autographiviridae;environmental samples;uncultured phage MedDCM-OCT-S04-C650	Viruses	Viruses;Duplodnaviria;Heunggongvirae;Uroviricota;Caudoviricetes;Autographiviridae;environmental samples;uncultured phage MedDCM-OCT-S04-C650	24	269	Autographiviridae	non-segmented;DNA	0
8jo-whale_blow_S6_L002	NODE_206651_length_215_cov_9.775862_g203851_i0	UIW22970.1 RNA dependant RNA polymerase, partial [Tomato brown rugose fruit virus]	4.4e-41	94.4	33.0233	Viruses;Riboviria;Orthornavirae;Kitrinoviricota;Alsuviricetes;Martellivirales;Virgaviridae;Tobamovirus;Tomato brown rugose fruit virus	Viruses	Viruses;Riboviria;Orthornavirae;Kitrinoviricota;Alsuviricetes;Martellivirales;Virgaviridae;Tobamovirus;Tobacco mosaic virus	24	215	Virgaviridae	segmented;RNA	0
8jo-whale_blow_S6_L002	NODE_50736_length_312_cov_4.887324_g47937_i0	QKI79845.1 RNA-dependent RNA polymerase [Erysiphe necator associated ourmia-like virus 15]	7.21e-41	76.4	33.9744	Viruses;Riboviria;Orthornavirae;Lenarviricota;Miaviricetes;Ourlivirales;Botourmiaviridae;Ourmiavirus;unclassified Ourmiavirus;Erysiphe necator associated ourmia-like virus 15	Viruses	Viruses;Riboviria;Orthornavirae;Lenarviricota;Miaviricetes;Ourlivirales;Botourmiaviridae;Ourmiavirus;unclassified Ourmiavirus;Erysiphe necator associated ourmia-like virus 103	22	312	Botourmiaviridae	segmented;RNA	0
8jo-whale_blow_S6_L002	NODE_70787_length_311_cov_4.867925_g67988_i0	QKY64525.1 polyprotein 1, partial [Cycas necrotic stunt virus]	9.8e-24	98	15.7556	Viruses;Riboviria;Orthornavirae;Pisuviricota;Pisoniviricetes;Picornavirales;Secoviridae;Comovirinae;Nepovirus;Nepovirus cycas;Cycas necrotic stunt virus	Viruses	Viruses;Riboviria;Orthornavirae;Pisuviricota;Pisoniviricetes;Picornavirales;Secoviridae;Comovirinae;Nepovirus;Cycas necrotic stunt virus	22	311	Secoviridae	segmented;RNA	0
8jo-whale_blow_S6_L002	NODE_99979_length_295_cov_3.392857_g97179_i0	DAF42460.1 TPA_exp: RNA-dependent RNA polymerase [Cinnamomum chago deltapartitivirus 1]	4.07e-16	76.6	15.9322	Viruses;Riboviria;Orthornavirae;Pisuviricota;Duplopiviricetes;Durnavirales;Partitiviridae;Deltapartitivirus;unclassified Deltapartitivirus;Cinnamomum chago deltapartitivirus 1	Viruses	Viruses;Riboviria;Orthornavirae;Pisuviricota;Duplopiviricetes;Durnavirales;Partitiviridae;Deltapartitivirus;unclassified Deltapartitivirus;Cinnamomum chago deltapartitivirus 1	22	295	Partitiviridae	segmented;RNA	0
8jo-whale_blow_S6_L002	NODE_169236_length_239_cov_6.957143_g166436_i0	QIR30309.1 RNA-dependent RNA polymerase [Plasmopara viticola lesion associated narnavirus 30]	5.09e-23	69.6	33.0544	Viruses;Riboviria;Orthornavirae;Lenarviricota;Amabiliviricetes;Wolframvirales;Narnaviridae;Narnavirus;unclassified Narnavirus;Plasmopara viticola lesion associated narnavirus 30	unknown		22	239	Narnaviridae	non-segmented;RNA	0
8jo-whale_blow_S6_L002	NODE_186079_length_228_cov_7.658915_g183279_i0	YP_004061547.1 hypothetical protein BpV1_117c [Bathycoccus sp. RCC1105 virus BpV1]	7.72e-35	84.2	33.3333	Viruses;Varidnaviria;Bamfordvirae;Nucleocytoviricota;Megaviricetes;Algavirales;Phycodnaviridae;Prasinovirus;unclassified Prasinovirus;Bathycoccus sp. RCC1105 virus BpV;Bathycoccus sp. RCC1105 virus BpV1	Viruses	Viruses;Varidnaviria;Bamfordvirae;Nucleocytoviricota;Megaviricetes;Algavirales;Phycodnaviridae;Prasinovirus;unclassified Prasinovirus;Bathycoccus sp. RCC1105 virus BpV;Bathycoccus sp. RCC1105 virus BpV1	20	228	Phycodnaviridae	non-segmented;DNA	0
8jo-whale_blow_S6_L002	NODE_86091_length_310_cov_4.071090_g83292_i0	UIW13830.1 MAG: RNA-dependent RNA polymerase [Rhizoctonia solani mitovirus 58]	2.19e-21	98	16.129	Viruses;Riboviria;Orthornavirae;Lenarviricota;Howeltoviricetes;Cryppavirales;Mitoviridae;Mitovirus;unclassified Mitovirus;Rhizoctonia solani mitovirus 58	Viruses	Viruses;Riboviria;Orthornavirae;Lenarviricota;Howeltoviricetes;Cryppavirales;Mitoviridae;Mitovirus;unclassified Mitovirus;Rhizoctonia solani mitovirus 58	19	310	Mitoviridae	non-segmented;RNA	0
8jo-whale_blow_S6_L002	NODE_62807_length_257_cov_7.816456	AVK94110.1 coat protein [Hibiscus chlorotic ringspot virus]	1.38e-46	96.4	32.2957	Viruses;Riboviria;Orthornavirae;Kitrinoviricota;Tolucaviricetes;Tolivirales;Tombusviridae;Procedovirinae;Betacarmovirus;Betacarmovirus hibisci;Hibiscus chlorotic ringspot virus	Viruses	Viruses;Riboviria;Orthornavirae;Kitrinoviricota;Tolucaviricetes;Tolivirales;Tombusviridae;Procedovirinae;Betacarmovirus;Hibiscus chlorotic ringspot virus	19	257	Tombusviridae	segmented;RNA	0
8jo-whale_blow_S6_L002	NODE_62807_length_257_cov_7.816456	WPS94577.1 coat protein [Hibiscus chlorotic ringspot virus]	1.38e-46	96.4	32.2957	Viruses;Riboviria;Orthornavirae;Kitrinoviricota;Tolucaviricetes;Tolivirales;Tombusviridae;Procedovirinae;Betacarmovirus;Betacarmovirus hibisci;Hibiscus chlorotic ringspot virus	Viruses	Viruses;Riboviria;Orthornavirae;Kitrinoviricota;Tolucaviricetes;Tolivirales;Tombusviridae;Procedovirinae;Betacarmovirus;Hibiscus chlorotic ringspot virus	19	257	Tombusviridae	segmented;RNA	0
8jo-whale_blow_S6_L002	NODE_62807_length_257_cov_7.816456	AZL87708.1 coat protein [Hibiscus chlorotic ringspot virus]	1.38e-46	96.4	32.2957	Viruses;Riboviria;Orthornavirae;Kitrinoviricota;Tolucaviricetes;Tolivirales;Tombusviridae;Procedovirinae;Betacarmovirus;Betacarmovirus hibisci;Hibiscus chlorotic ringspot virus	Viruses	Viruses;Riboviria;Orthornavirae;Kitrinoviricota;Tolucaviricetes;Tolivirales;Tombusviridae;Procedovirinae;Betacarmovirus;Hibiscus chlorotic ringspot virus	19	257	Tombusviridae	segmented;RNA	0
8jo-whale_blow_S6_L002	NODE_62807_length_257_cov_7.816456	UUU45893.1 coat protein [Hibiscus chlorotic ringspot virus]	1.38e-46	96.4	32.2957	Viruses;Riboviria;Orthornavirae;Kitrinoviricota;Tolucaviricetes;Tolivirales;Tombusviridae;Procedovirinae;Betacarmovirus;Betacarmovirus hibisci;Hibiscus chlorotic ringspot virus	Viruses	Viruses;Riboviria;Orthornavirae;Kitrinoviricota;Tolucaviricetes;Tolivirales;Tombusviridae;Procedovirinae;Betacarmovirus;Hibiscus chlorotic ringspot virus	19	257	Tombusviridae	segmented;RNA	0
8jo-whale_blow_S6_L002	NODE_14801_length_326_cov_4.105727	BDC79616.1 RNA-dependent RNA polymerase, partial [Mitovirus sp.]	1.63e-34	100	21.4724	Viruses;Riboviria;Orthornavirae;Lenarviricota;Howeltoviricetes;Cryppavirales;Mitoviridae;Mitovirus;unclassified Mitovirus;Mitovirus sp.	Viruses	Viruses;Riboviria;Orthornavirae;Lenarviricota;Howeltoviricetes;Cryppavirales;Mitoviridae;Mitovirus;unclassified Mitovirus;Mitovirus sp.	18	326	Mitoviridae	non-segmented;RNA	0
8jo-whale_blow_S6_L002	NODE_179885_length_232_cov_6.353383_g177085_i0	YP_001041892.1 17.5 kDa protein [Rehmannia mosaic virus]	3.18e-43	100	32.7586	Viruses;Riboviria;Orthornavirae;Kitrinoviricota;Alsuviricetes;Martellivirales;Virgaviridae;Tobamovirus;Rehmannia mosaic virus	Viruses	Viruses;Riboviria;Orthornavirae;Kitrinoviricota;Alsuviricetes;Martellivirales;Virgaviridae;Tobamovirus;Rehmannia mosaic virus	18	232	Virgaviridae	segmented;RNA	0
8jo-whale_blow_S6_L002	NODE_179885_length_232_cov_6.353383_g177085_i0	AFW04238.1 coat protein [Rehmannia mosaic virus]	3.18e-43	100	32.7586	Viruses;Riboviria;Orthornavirae;Kitrinoviricota;Alsuviricetes;Martellivirales;Virgaviridae;Tobamovirus;Rehmannia mosaic virus	Viruses	Viruses;Riboviria;Orthornavirae;Kitrinoviricota;Alsuviricetes;Martellivirales;Virgaviridae;Tobamovirus;Rehmannia mosaic virus	18	232	Virgaviridae	segmented;RNA	0
8jo-whale_blow_S6_L002	NODE_179885_length_232_cov_6.353383_g177085_i0	WEX25046.1 coat protein [Rehmannia mosaic virus]	3.18e-43	100	32.7586	Viruses;Riboviria;Orthornavirae;Kitrinoviricota;Alsuviricetes;Martellivirales;Virgaviridae;Tobamovirus;Rehmannia mosaic virus	Viruses	Viruses;Riboviria;Orthornavirae;Kitrinoviricota;Alsuviricetes;Martellivirales;Virgaviridae;Tobamovirus;Rehmannia mosaic virus	18	232	Virgaviridae	segmented;RNA	0
8jo-whale_blow_S6_L002	NODE_179885_length_232_cov_6.353383_g177085_i0	QWT83683.1 coat protein [Tobacco mosaic virus]	3.18e-43	100	32.7586	Viruses;Riboviria;Orthornavirae;Kitrinoviricota;Alsuviricetes;Martellivirales;Virgaviridae;Tobamovirus;Tobacco mosaic virus	Viruses	Viruses;Riboviria;Orthornavirae;Kitrinoviricota;Alsuviricetes;Martellivirales;Virgaviridae;Tobamovirus;Rehmannia mosaic virus	18	232	Virgaviridae	segmented;RNA	0
8jo-whale_blow_S6_L002	NODE_179885_length_232_cov_6.353383_g177085_i0	BAL04986.1 17.6 kDa coat protein [Rehmannia mosaic virus]	3.18e-43	100	32.7586	Viruses;Riboviria;Orthornavirae;Kitrinoviricota;Alsuviricetes;Martellivirales;Virgaviridae;Tobamovirus;Rehmannia mosaic virus	Viruses	Viruses;Riboviria;Orthornavirae;Kitrinoviricota;Alsuviricetes;Martellivirales;Virgaviridae;Tobamovirus;Rehmannia mosaic virus	18	232	Virgaviridae	segmented;RNA	0
8jo-whale_blow_S6_L002	NODE_58358_length_312_cov_3.220657_g55559_i0	UIW13830.1 MAG: RNA-dependent RNA polymerase [Rhizoctonia solani mitovirus 58]	2.9e-18	88	16.0256	Viruses;Riboviria;Orthornavirae;Lenarviricota;Howeltoviricetes;Cryppavirales;Mitoviridae;Mitovirus;unclassified Mitovirus;Rhizoctonia solani mitovirus 58	Viruses	Viruses;Riboviria;Orthornavirae;Lenarviricota;Howeltoviricetes;Cryppavirales;Mitoviridae;Mitovirus;unclassified Mitovirus;Rhizoctonia solani mitovirus 58	16	312	Mitoviridae	non-segmented;RNA	0
8jo-whale_blow_S6_L002	NODE_68969_length_253_cov_5.402597	YP_009791382.1 hypothetical protein HOR89_gp069 [Synechococcus phage Bellamy]	2.6e-09	90.6	12.6482	Viruses;Duplodnaviria;Heunggongvirae;Uroviricota;Caudoviricetes;Kyanoviridae;Bellamyvirus;Bellamyvirus bellamy;Synechococcus phage Bellamy	Viruses	Viruses;Duplodnaviria;Heunggongvirae;Uroviricota;Caudoviricetes;Kyanoviridae;Bellamyvirus;Bellamyvirus bellamy;Synechococcus phage Bellamy	16	253	Kyanoviridae	non-segmented;DNA	0
8jo-whale_blow_S6_L002	NODE_70504_length_252_cov_5.385621	BDC79616.1 RNA-dependent RNA polymerase, partial [Mitovirus sp.]	1.07e-45	100	32.5397	Viruses;Riboviria;Orthornavirae;Lenarviricota;Howeltoviricetes;Cryppavirales;Mitoviridae;Mitovirus;unclassified Mitovirus;Mitovirus sp.	Viruses	Viruses;Riboviria;Orthornavirae;Lenarviricota;Howeltoviricetes;Cryppavirales;Mitoviridae;Mitovirus;unclassified Mitovirus;Mitovirus sp.	16	252	Mitoviridae	non-segmented;RNA	0
8jo-whale_blow_S6_L002	NODE_72029_length_251_cov_5.421053	CAH2618851.1 RNA-dependent RNA polymerase [Taiwan douglas-fir deltapartitivirus]	1.06e-30	72.8	32.2709	Viruses;Riboviria;Orthornavirae;Pisuviricota;Duplopiviricetes;Durnavirales;Partitiviridae;Deltapartitivirus;unclassified Deltapartitivirus;Taiwan douglas-fir deltapartitivirus	Viruses	Viruses;Riboviria;Orthornavirae;Pisuviricota;Duplopiviricetes;Durnavirales;Partitiviridae;Deltapartitivirus;unclassified Deltapartitivirus;Taiwan douglas-fir deltapartitivirus	16	251	Partitiviridae	segmented;RNA	0
8jo-whale_blow_S6_L002	NODE_207159_length_215_cov_6.913793_g204359_i0	ALN38790.1 polyprotein [Squash vein yellowing virus]	4.21e-34	100	33.0233	Viruses;Riboviria;Orthornavirae;Pisuviricota;Stelpaviricetes;Patatavirales;Potyviridae;Ipomovirus;Squash vein yellowing virus	Viruses	Viruses;Riboviria;Orthornavirae;Pisuviricota;Stelpaviricetes;Patatavirales;Potyviridae;Ipomovirus;Squash vein yellowing virus	16	215	Potyviridae	segmented;RNA	0
8jo-whale_blow_S6_L002	NODE_229964_length_203_cov_6.932692_g227164_i0	AFL70169.1 replicase, partial [Tobacco mosaic virus]	5.07e-37	97	33.0049	Viruses;Riboviria;Orthornavirae;Kitrinoviricota;Alsuviricetes;Martellivirales;Virgaviridae;Tobamovirus;Tobacco mosaic virus	Viruses	Viruses;Riboviria;Orthornavirae;Kitrinoviricota;Alsuviricetes;Martellivirales;Virgaviridae;Tobamovirus;Tobacco mosaic virus	16	203	Virgaviridae	segmented;RNA	0
8jo-whale_blow_S6_L002	NODE_133128_length_266_cov_4.005988_g130328_i0	APG77693.1 ORF1 [Cactus virus X]	6.76e-49	100	32.7068	Viruses;Riboviria;Orthornavirae;Kitrinoviricota;Alsuviricetes;Tymovirales;Alphaflexiviridae;Potexvirus;Cactus virus X	Viruses	Viruses;Riboviria;Orthornavirae;Kitrinoviricota;Alsuviricetes;Tymovirales;Alphaflexiviridae;Potexvirus;Cactus virus X	15	266	Alphaflexiviridae	non-segmented;RNA	0
8jo-whale_blow_S6_L002	NODE_133128_length_266_cov_4.005988_g130328_i0	AFJ00093.1 RNA-dependent RNA polymerase [Cactus virus X]	6.76e-49	100	32.7068	Viruses;Riboviria;Orthornavirae;Kitrinoviricota;Alsuviricetes;Tymovirales;Alphaflexiviridae;Potexvirus;Cactus virus X	Viruses	Viruses;Riboviria;Orthornavirae;Kitrinoviricota;Alsuviricetes;Tymovirales;Alphaflexiviridae;Potexvirus;Cactus virus X	15	266	Alphaflexiviridae	non-segmented;RNA	0
8jo-whale_blow_S6_L002	k141_6595	UIW13830.1 MAG: RNA-dependent RNA polymerase [Rhizoctonia solani mitovirus 58]	8e-62	98.1	32.9268	Viruses;Riboviria;Orthornavirae;Lenarviricota;Howeltoviricetes;Cryppavirales;Mitoviridae;Mitovirus;unclassified Mitovirus;Rhizoctonia solani mitovirus 58	Viruses	Viruses;Riboviria;Orthornavirae;Lenarviricota;Howeltoviricetes;Cryppavirales;Mitoviridae;Mitovirus;unclassified Mitovirus;Rhizoctonia solani mitovirus 58	14	328	Mitoviridae	non-segmented;RNA	0
8jo-whale_blow_S6_L002	NODE_119210_length_278_cov_4.067039_g116410_i0	YP_008126487.1 hypothetical protein SWYG_00164 [Synechococcus phage S-IOM18]	3.4e-18	73.6	19.0647	Viruses;Duplodnaviria;Heunggongvirae;Uroviricota;Caudoviricetes;Kyanoviridae;Tefnutvirus;Tefnutvirus siom18;Synechococcus phage S-IOM18	unknown		14	278	Kyanoviridae	non-segmented;DNA	0
8jo-whale_blow_S6_L002	NODE_154491_length_250_cov_4.821192_g151691_i0	QXT58585.1 polyprotein, partial [Lychnis mottle virus]	1.31e-53	96.4	33.2	Viruses;Riboviria;Orthornavirae;Pisuviricota;Pisoniviricetes;Picornavirales;Secoviridae;Stralarivirus;Stralarivirus lychnis;Lychnis mottle virus	Viruses	Viruses;Riboviria;Orthornavirae;Pisuviricota;Pisoniviricetes;Picornavirales;Secoviridae;Stralarivirus;Stralarivirus SLRSV;Strawberry latent ringspot virus	14	250	Secoviridae	segmented;RNA	0
8jo-whale_blow_S6_L002	NODE_188143_length_227_cov_5.656250_g185343_i0	QOE55594.1 RNA-dependent RNA polymerase [Macrophomina phaseolina umbra-like virus 1]	4.7e-32	78.1	32.1586	Viruses;Riboviria;Orthornavirae;Kitrinoviricota;Tolucaviricetes;Tolivirales;Tombusviridae;Calvusvirinae;Umbravirus;unclassified Umbravirus;Macrophomina phaseolina umbra-like virus 1	Viruses	Viruses;Riboviria;Orthornavirae;Kitrinoviricota;Tolucaviricetes;Tolivirales;Tombusviridae;Calvusvirinae;Umbravirus;unclassified Umbravirus;Macrophomina phaseolina umbra-like virus 1	14	227	Tombusviridae	segmented;RNA	0
8jo-whale_blow_S6_L002	NODE_207364_length_215_cov_6.034483_g204564_i0	WKR37987.1 polymerase, partial [Schlumbergera virus X]	1.93e-25	100	21.8605	Viruses;Riboviria;Orthornavirae;Kitrinoviricota;Alsuviricetes;Tymovirales;Alphaflexiviridae;Potexvirus;Schlumbergera virus X	Viruses	Viruses;Riboviria;Orthornavirae;Kitrinoviricota;Alsuviricetes;Tymovirales;Alphaflexiviridae;Potexvirus;Schlumbergera virus X	14	215	Alphaflexiviridae	non-segmented;RNA	0
8jo-whale_blow_S6_L002	NODE_207364_length_215_cov_6.034483_g204564_i0	WKR37965.1 polymerase, partial [Schlumbergera virus X]	1.93e-25	100	21.8605	Viruses;Riboviria;Orthornavirae;Kitrinoviricota;Alsuviricetes;Tymovirales;Alphaflexiviridae;Potexvirus;Schlumbergera virus X	Viruses	Viruses;Riboviria;Orthornavirae;Kitrinoviricota;Alsuviricetes;Tymovirales;Alphaflexiviridae;Potexvirus;Schlumbergera virus X	14	215	Alphaflexiviridae	non-segmented;RNA	0
8jo-whale_blow_S6_L002	NODE_224305_length_206_cov_4.719626_g221505_i0	ARJ36348.1 coat protein, partial [Hibiscus chlorotic ringspot virus]	7.23e-36	97.1	33.0097	Viruses;Riboviria;Orthornavirae;Kitrinoviricota;Tolucaviricetes;Tolivirales;Tombusviridae;Procedovirinae;Betacarmovirus;Betacarmovirus hibisci;Hibiscus chlorotic ringspot virus	Viruses	Viruses;Riboviria;Orthornavirae;Kitrinoviricota;Tolucaviricetes;Tolivirales;Tombusviridae;Procedovirinae;Betacarmovirus;Hibiscus chlorotic ringspot virus	14	206	Tombusviridae	segmented;RNA	0
8jo-whale_blow_S6_L002	NODE_224305_length_206_cov_4.719626_g221505_i0	ARJ36347.1 coat protein, partial [Hibiscus chlorotic ringspot virus]	7.23e-36	97.1	33.0097	Viruses;Riboviria;Orthornavirae;Kitrinoviricota;Tolucaviricetes;Tolivirales;Tombusviridae;Procedovirinae;Betacarmovirus;Betacarmovirus hibisci;Hibiscus chlorotic ringspot virus	Viruses	Viruses;Riboviria;Orthornavirae;Kitrinoviricota;Tolucaviricetes;Tolivirales;Tombusviridae;Procedovirinae;Betacarmovirus;Hibiscus chlorotic ringspot virus	14	206	Tombusviridae	segmented;RNA	0
8jo-whale_blow_S6_L002	NODE_232035_length_202_cov_7.000000_g229235_i0	UXR14536.1 RNA-dependent RNA polymerase, partial [Tomato brown rugose fruit virus]	2.95e-33	98.5	32.6733	Viruses;Riboviria;Orthornavirae;Kitrinoviricota;Alsuviricetes;Martellivirales;Virgaviridae;Tobamovirus;Tomato brown rugose fruit virus	Viruses	Viruses;Riboviria;Orthornavirae;Kitrinoviricota;Alsuviricetes;Martellivirales;Virgaviridae;Tobamovirus;Rehmannia mosaic virus	14	202	Virgaviridae	segmented;RNA	0
8jo-whale_blow_S6_L002	NODE_104160_length_292_cov_2.963731_g101360_i0	AAS75432.1 replicase, partial [Tobacco mosaic virus]	2.15e-58	100	32.8767	Viruses;Riboviria;Orthornavirae;Kitrinoviricota;Alsuviricetes;Martellivirales;Virgaviridae;Tobamovirus;Tobacco mosaic virus	Viruses	Viruses;Riboviria;Orthornavirae;Kitrinoviricota;Alsuviricetes;Martellivirales;Virgaviridae;Tobamovirus;Tobacco mosaic virus	12	292	Virgaviridae	segmented;RNA	0
8jo-whale_blow_S6_L002	NODE_133160_length_266_cov_3.736527_g130360_i0	AAS75432.1 replicase, partial [Tobacco mosaic virus]	4.07e-50	97.7	33.0827	Viruses;Riboviria;Orthornavirae;Kitrinoviricota;Alsuviricetes;Martellivirales;Virgaviridae;Tobamovirus;Tobacco mosaic virus	Viruses	Viruses;Riboviria;Orthornavirae;Kitrinoviricota;Alsuviricetes;Martellivirales;Virgaviridae;Tobamovirus;Rehmannia mosaic virus	12	266	Virgaviridae	segmented;RNA	0
8jo-whale_blow_S6_L002	NODE_228146_length_204_cov_5.790476_g225346_i0	UWY15205.1 polyprotein, partial [Zucchini tigre mosaic virus]	1.33e-08	56.1	32.3529	Viruses;Riboviria;Orthornavirae;Pisuviricota;Stelpaviricetes;Patatavirales;Potyviridae;Potyvirus;Zucchini tigre mosaic virus	Viruses	Viruses;Riboviria;Orthornavirae;Pisuviricota;Stelpaviricetes;Patatavirales;Potyviridae;Ipomovirus;Squash vein yellowing virus	12	204	Potyviridae	segmented;RNA	0
8jo-whale_blow_S6_L002	NODE_228146_length_204_cov_5.790476_g225346_i0	UWY15206.1 polyprotein, partial [Zucchini tigre mosaic virus]	1.33e-08	56.1	32.3529	Viruses;Riboviria;Orthornavirae;Pisuviricota;Stelpaviricetes;Patatavirales;Potyviridae;Potyvirus;Zucchini tigre mosaic virus	Viruses	Viruses;Riboviria;Orthornavirae;Pisuviricota;Stelpaviricetes;Patatavirales;Potyviridae;Ipomovirus;Squash vein yellowing virus	12	204	Potyviridae	segmented;RNA	0
8jo-whale_blow_S6_L002	NODE_238945_length_199_cov_5.550000_g236145_i0	APG77693.1 ORF1 [Cactus virus X]	1.81e-34	98.5	32.6633	Viruses;Riboviria;Orthornavirae;Kitrinoviricota;Alsuviricetes;Tymovirales;Alphaflexiviridae;Potexvirus;Cactus virus X	Viruses	Viruses;Riboviria;Orthornavirae;Kitrinoviricota;Alsuviricetes;Tymovirales;Alphaflexiviridae;Potexvirus;Cactus virus X	12	199	Alphaflexiviridae	non-segmented;RNA	0
8jo-whale_blow_S6_L002	NODE_130932_length_268_cov_2.313609_g128132_i0	YP_010800717.1 RNA-dependent RNA polymerase [Botryosphaeria dothidea mitovirus 1]	5.95e-43	98.9	32.4627	Viruses;Riboviria;Orthornavirae;Lenarviricota;Howeltoviricetes;Cryppavirales;Mitoviridae;Duamitovirus;Duamitovirus bodo1;Botryosphaeria dothidea mitovirus 1	Viruses	Viruses;Riboviria;Orthornavirae;Lenarviricota;Howeltoviricetes;Cryppavirales;Mitoviridae;Duamitovirus;Duamitovirus bodo1;Botryosphaeria dothidea mitovirus 1	8	268	Mitoviridae	non-segmented;RNA	0
8jo-whale_blow_S6_L002	NODE_143821_length_258_cov_2.547170_g141021_i0	QOR60378.1 hypothetical protein [Bathycoccus sp. RCC716 virus 2]	3.25e-45	94.1	32.9457	Viruses;Varidnaviria;Bamfordvirae;Nucleocytoviricota;Megaviricetes;Algavirales;Phycodnaviridae;Prasinovirus;unclassified Prasinovirus;Bathycoccus sp. RCC716 virus 2	Viruses	Viruses;Varidnaviria;Bamfordvirae;Nucleocytoviricota;Megaviricetes;Algavirales;Phycodnaviridae;Prasinovirus;unclassified Prasinovirus;Bathycoccus sp. RCC716 virus 2	8	258	Phycodnaviridae	non-segmented;DNA	0
8jo-whale_blow_S6_L002	NODE_168494_length_240_cov_2.865248_g165694_i0	YP_010840983.1 large coat protein [Lychnis mottle virus]	7.05e-41	92.1	31.6667	Viruses;Riboviria;Orthornavirae;Pisuviricota;Pisoniviricetes;Picornavirales;Secoviridae;Stralarivirus;Stralarivirus lychnis;Lychnis mottle virus	Viruses	Viruses;Riboviria;Orthornavirae;Pisuviricota;Pisoniviricetes;Picornavirales;Secoviridae;Stralarivirus;Stralarivirus LycMoV;Lychnis mottle virus	8	240	Secoviridae	segmented;RNA	0
8jo-whale_blow_S6_L002	k141_16307	YP_010800717.1 RNA-dependent RNA polymerase [Botryosphaeria dothidea mitovirus 1]	4.62e-82	96.5	33.0254	Viruses;Riboviria;Orthornavirae;Lenarviricota;Howeltoviricetes;Cryppavirales;Mitoviridae;Duamitovirus;Duamitovirus bodo1;Botryosphaeria dothidea mitovirus 1	Viruses	Viruses;Riboviria;Orthornavirae;Lenarviricota;Howeltoviricetes;Cryppavirales;Mitoviridae;Duamitovirus;Duamitovirus bodo1;Botryosphaeria dothidea mitovirus 1	6	433	Mitoviridae	non-segmented;RNA	0
8jo-whale_blow_S6_L002	NODE_51016_length_266_cov_3.736527	AAS75432.1 replicase, partial [Tobacco mosaic virus]	4.07e-50	97.7	33.0827	Viruses;Riboviria;Orthornavirae;Kitrinoviricota;Alsuviricetes;Martellivirales;Virgaviridae;Tobamovirus;Tobacco mosaic virus	Viruses	Viruses;Riboviria;Orthornavirae;Kitrinoviricota;Alsuviricetes;Martellivirales;Virgaviridae;Tobamovirus;Rehmannia mosaic virus	0	266	Virgaviridae	segmented;RNA	0
8jo-whale_blow_S6_L002	k141_20972	ELY20074.1 hypothetical protein HALTITAN_3299 [Halomonas titanicae BH1]	8.98e-85	80.4	24.256	Viruses	unknown		103991	672	unclassified
8jo-whale_blow_S6_L002	k141_30893	DAS03466.1 MAG TPA: hypothetical protein [Caudoviricetes sp.]	3.29e-76	97.6	7.23307	Viruses;Duplodnaviria;Heunggongvirae;Uroviricota;Caudoviricetes;unclassified Caudoviricetes;Caudoviricetes sp.	unknown		65831	1742	unclassified
8jo-whale_blow_S6_L002	k141_4680	EDK22935.1 hypothetical protein RUMTOR_02906 [[Ruminococcus] torques ATCC 27756]	4.49e-50	87.3	7.72142	Viruses	unknown	unclassified entries;unclassified sequences;environmental samples;uncultured organism	56722	1321	unclassified
8jo-whale_blow_S6_L002	NODE_11303_length_580_cov_707.101871_g8566_i0	CAJ0822891.1 hypothetical protein LMG18101_05248 [Ralstonia sp. LMG 18101]	2.6e-68	80.6	22.2414	Viruses	unknown		52429	580	unclassified
8jo-whale_blow_S6_L002	NODE_12724_length_545_cov_7830.872197_g9962_i0	ELY20072.1 hypothetical protein HALTITAN_3297 [Halomonas titanicae BH1]	1.01e-37	77.2	16.8807	Viruses	unknown		44103	545	unclassified
8jo-whale_blow_S6_L002	NODE_1366_length_1673_cov_666.904701_g548_i0	EDK22935.1 hypothetical protein RUMTOR_02906 [[Ruminococcus] torques ATCC 27756]	5.19e-54	90.2	6.09683	Viruses	unknown		40267	1673	unclassified
8jo-whale_blow_S6_L002	NODE_239088_length_199_cov_4.940000_g236288_i0	ELY20072.1 hypothetical protein HALTITAN_3297 [Halomonas titanicae BH1]	1.29e-18	92.7	20.603	Viruses	unknown		35750	199	unclassified
8jo-whale_blow_S6_L002	NODE_12726_length_545_cov_3923.165919_g9964_i0	ELY20072.1 hypothetical protein HALTITAN_3297 [Halomonas titanicae BH1]	3.06e-39	77.1	17.6147	Viruses	unknown		24108	545	unclassified
8jo-whale_blow_S6_L002	k141_18435	ELY20072.1 hypothetical protein HALTITAN_3297 [Halomonas titanicae BH1]	4.14e-21	93.5	15.5932	Viruses	unknown		23467	295	unclassified
8jo-whale_blow_S6_L002	k141_2582	ELY20072.1 hypothetical protein HALTITAN_3297 [Halomonas titanicae BH1]	7.07e-40	77.2	24.9322	Viruses	unknown		21511	369	unclassified
8jo-whale_blow_S6_L002	NODE_25598_length_386_cov_4331.331010_g22801_i0	ELY20072.1 hypothetical protein HALTITAN_3297 [Halomonas titanicae BH1]	4.01e-19	95.1	10.6218	Viruses	unknown		18645	386	unclassified
8jo-whale_blow_S6_L002	NODE_80589_length_203_cov_4145.403846	DAS27371.1 MAG TPA: hypothetical protein, partial [Caudoviricetes sp.]	6.41e-25	90.4	25.6158	Viruses;Duplodnaviria;Heunggongvirae;Uroviricota;Caudoviricetes;unclassified Caudoviricetes;Caudoviricetes sp.	unknown		13857	203	unclassified
8jo-whale_blow_S6_L002	NODE_8920_length_661_cov_308.685053_g6252_i0	ELY20072.1 hypothetical protein HALTITAN_3297 [Halomonas titanicae BH1]	1.16e-17	95.1	6.20272	Viruses	unknown		13348	661	unclassified
8jo-whale_blow_S6_L002	NODE_28700_length_369_cov_5.170370_g25902_i0	AAT58965.1 conserved hypothetical protein [[Bacillus thuringiensis] serovar konkukian str. 97-27]	9.71e-61	81	32.7913	Viruses	unknown		11658	369	unclassified
8jo-whale_blow_S6_L002	NODE_20001_length_432_cov_1233.939940_g17207_i0	EDK22933.1 hypothetical protein RUMTOR_02907 [[Ruminococcus] torques ATCC 27756]	1.51e-28	94.6	12.963	Viruses	unknown	unclassified entries;unclassified sequences;environmental samples;uncultured organism	10591	432	unclassified
8jo-whale_blow_S6_L002	NODE_20001_length_432_cov_1233.939940_g17207_i0	EDK22963.1 hypothetical protein RUMTOR_02875 [[Ruminococcus] torques ATCC 27756]	1.51e-28	94.6	12.963	Viruses	unknown	unclassified entries;unclassified sequences;environmental samples;uncultured organism	10591	432	unclassified
8jo-whale_blow_S6_L002	k141_23225	EDO61937.1 hypothetical protein CLOLEP_01448 [[Clostridium] leptum DSM 753]	4.3e-23	67.1	5.28691	Viruses	unknown		9978	1551	unclassified
8jo-whale_blow_S6_L002	NODE_84237_length_187_cov_94.420455	UUB23342.1 hypothetical protein [Pseudomonas phage ZCPA1]	6.7e-07	70.6	18.1818	Viruses;Duplodnaviria;Heunggongvirae;Uroviricota;Caudoviricetes;Casadabanvirus;unclassified Casadabanvirus;Pseudomonas phage ZCPA1	unknown	unclassified entries;unclassified sequences;environmental samples;uncultured organism	9490	187	unclassified
8jo-whale_blow_S6_L002	NODE_20897_length_423_cov_737.774691_g18102_i0	DAS03466.1 MAG TPA: hypothetical protein [Caudoviricetes sp.]	5.16e-69	90	28.3688	Viruses;Duplodnaviria;Heunggongvirae;Uroviricota;Caudoviricetes;unclassified Caudoviricetes;Caudoviricetes sp.	unknown		9397	423	unclassified
8jo-whale_blow_S6_L002	NODE_6035_length_841_cov_234.074124_g3674_i0	DAF34309.1 MAG TPA: hypothetical protein [Caudoviricetes sp.]	3.12e-41	49.5	24.2568	Viruses;Duplodnaviria;Heunggongvirae;Uroviricota;Caudoviricetes;unclassified Caudoviricetes;Caudoviricetes sp.	unknown		8080	841	unclassified
8jo-whale_blow_S6_L002	NODE_1564_length_707_cov_284.863487	ELY20072.1 hypothetical protein HALTITAN_3297 [Halomonas titanicae BH1]	5.95e-18	95.1	5.79915	Viruses	unknown		7961	707	unclassified
8jo-whale_blow_S6_L002	NODE_17230_length_312_cov_570.164319	DAS03466.1 MAG TPA: hypothetical protein [Caudoviricetes sp.]	8.84e-58	89.3	33.0128	Viruses;Duplodnaviria;Heunggongvirae;Uroviricota;Caudoviricetes;unclassified Caudoviricetes;Caudoviricetes sp.	unknown		6758	312	unclassified
8jo-whale_blow_S6_L002	NODE_79950_length_206_cov_91.327103	ELY20074.1 hypothetical protein HALTITAN_3299 [Halomonas titanicae BH1]	2.97e-14	59.4	31.068	Viruses	unknown		6533	206	unclassified
8jo-whale_blow_S6_L002	NODE_17193_length_467_cov_11.062500_g14402_i0	EDO60888.1 hypothetical protein CLOLEP_02494 [[Clostridium] leptum DSM 753]	2.24e-43	88.4	18.4154	Viruses	unknown	unclassified entries;unclassified sequences;environmental samples;uncultured organism	5892	467	unclassified
8jo-whale_blow_S6_L002	k141_6264	DAF34309.1 MAG TPA: hypothetical protein [Caudoviricetes sp.]	6.29e-28	44.7	21.9902	Viruses;Duplodnaviria;Heunggongvirae;Uroviricota;Caudoviricetes;unclassified Caudoviricetes;Caudoviricetes sp.	unknown		5780	814	unclassified
8jo-whale_blow_S6_L002	NODE_148192_length_254_cov_56.419355_g145392_i0	EDS06850.1 hypothetical protein CLOSCI_02019 [[Clostridium] scindens ATCC 35704]	9.98e-17	73.1	20.4724	Viruses	unknown		4551	254	unclassified
8jo-whale_blow_S6_L002	NODE_2325_length_606_cov_88.355030	EDK22938.1 hypothetical protein RUMTOR_02903 [[Ruminococcus] torques ATCC 27756]	2.47e-23	69	11.7162	Viruses	unknown		4437	606	unclassified
8jo-whale_blow_S6_L002	k141_19629	ELY20072.1 hypothetical protein HALTITAN_3297 [Halomonas titanicae BH1]	2.83e-19	95.1	10.567	Viruses	unknown		4314	388	unclassified
8jo-whale_blow_S6_L002	NODE_46244_length_312_cov_7.225352_g43445_i0	CCI51800.1 conserved hypothetical protein [Tetrasphaera jenkinsii Ben 74]	3.42e-20	75.8	19.8718	Viruses	unknown		4313	312	unclassified
8jo-whale_blow_S6_L002	NODE_33718_length_280_cov_2376.099448	PYM63749.1 MAG: hypothetical protein DMD79_07940 [Candidatus Rokubacteria bacterium]	6.55e-16	57.7	25.3571	Viruses	unknown		4281	280	unclassified
8jo-whale_blow_S6_L002	k141_23715	ELY20074.1 hypothetical protein HALTITAN_3299 [Halomonas titanicae BH1]	9.37e-28	55	23.3405	Viruses	unknown		3784	467	unclassified
8jo-whale_blow_S6_L002	NODE_83614_length_191_cov_2532.793478	ELY20072.1 hypothetical protein HALTITAN_3297 [Halomonas titanicae BH1]	2.18e-16	67.7	34.0314	Viruses	unknown		3595	191	unclassified
8jo-whale_blow_S6_L002	k141_21257	ELY20072.1 hypothetical protein HALTITAN_3297 [Halomonas titanicae BH1]	8.68e-23	65.4	18.932	Viruses	unknown		3534	412	unclassified
8jo-whale_blow_S6_L002	NODE_236174_length_200_cov_7.980198_g233374_i0	ELY20072.1 hypothetical protein HALTITAN_3297 [Halomonas titanicae BH1]	2.6e-18	92.5	20	Viruses	unknown		3483	200	unclassified
8jo-whale_blow_S6_L002	NODE_185470_length_228_cov_16.930233_g182670_i0	CAJ0822891.1 hypothetical protein LMG18101_05248 [Ralstonia sp. LMG 18101]	1.33e-43	92.1	33.3333	Viruses	unknown	unclassified entries;unclassified sequences;environmental samples;uncultured organism	3237	228	unclassified
8jo-whale_blow_S6_L002	NODE_185814_length_228_cov_9.883721_g183014_i0	GFZ26115.1 hypothetical protein CMETHOX_40380 [[Clostridium] methoxybenzovorans]	7.43e-13	73.2	17.9825	Viruses	unknown	unclassified entries;unclassified sequences;environmental samples;uncultured organism	3170	228	unclassified
8jo-whale_blow_S6_L002	NODE_109232_length_287_cov_7.978723_g106432_i0	AKO40400.1 hypothetical protein RZ63_08280 [[Haemophilus] ducreyi]	2.49e-10	55.7	21.2544	Viruses	unknown		3053	287	unclassified
8jo-whale_blow_S6_L002	NODE_2240_length_615_cov_134.734496	CUQ87085.1 Uncharacterised protein [[Clostridium] innocuum]	2.5e-19	57.4	15.2846	Viruses	unknown		2768	615	unclassified
8jo-whale_blow_S6_L002	k141_19622	ELY20072.1 hypothetical protein HALTITAN_3297 [Halomonas titanicae BH1]	1.11e-39	77.1	17.5182	Viruses	unknown		2727	548	unclassified
8jo-whale_blow_S6_L002	NODE_221222_length_207_cov_10.018519_g218422_i0	DAK91763.1 MAG TPA: hypothetical protein, partial [Caudoviricetes sp.]	2.68e-23	89.6	23.1884	Viruses;Duplodnaviria;Heunggongvirae;Uroviricota;Caudoviricetes;unclassified Caudoviricetes;Caudoviricetes sp.	unknown		2713	207	unclassified
8jo-whale_blow_S6_L002	NODE_11243_length_582_cov_140.387164_g8506_i0	CUQ87085.1 Uncharacterised protein [[Clostridium] innocuum]	1.84e-19	57.4	16.1512	Viruses	unknown		2690	582	unclassified
8jo-whale_blow_S6_L002	NODE_42695_length_272_cov_54.167630	EDS05861.1 hypothetical protein CLOSCI_02981 [[Clostridium] scindens ATCC 35704]	8.4e-41	93	26.1029	Viruses	unknown	unclassified entries;unclassified sequences;environmental samples;uncultured organism	2444	272	unclassified
8jo-whale_blow_S6_L002	NODE_728_length_2042_cov_36.335049_g283_i0	QZI85215.1 MAG: putative replicase, partial [Yunnan virgavirus 1]	0	99.1	32.1743	Viruses;Riboviria;Orthornavirae;Kitrinoviricota;Alsuviricetes;Martellivirales;Virgaviridae;unclassified Virgaviridae;Yunnan virgavirus 1	Viruses	Viruses;Riboviria;Orthornavirae;Kitrinoviricota;Alsuviricetes;Martellivirales;Virgaviridae;Tobamovirus;Tobacco mosaic virus	2424	2042	unclassified Virgaviridae
8jo-whale_blow_S6_L002	k141_29475	EDK22938.1 hypothetical protein RUMTOR_02903 [[Ruminococcus] torques ATCC 27756]	8.15e-21	67.1	11.6279	Viruses	unknown		2148	602	unclassified
8jo-whale_blow_S6_L002	k141_21897	DAS03467.1 MAG TPA: hypothetical protein [Caudoviricetes sp.]	2.19e-42	94.4	16.1798	Viruses;Duplodnaviria;Heunggongvirae;Uroviricota;Caudoviricetes;unclassified Caudoviricetes;Caudoviricetes sp.	Viruses	Viruses;Duplodnaviria;Heunggongvirae;Uroviricota;Caudoviricetes;unclassified Caudoviricetes;Caudoviricetes sp.	2076	445	unclassified
8jo-whale_blow_S6_L002	NODE_84573_length_185_cov_24.918605	PYM63749.1 MAG: hypothetical protein DMD79_07940 [Candidatus Rokubacteria bacterium]	2.33e-05	61	22.1622	Viruses	unknown		1995	185	unclassified
8jo-whale_blow_S6_L002	NODE_24447_length_393_cov_15.102041_g21650_i0	UUB23342.1 hypothetical protein [Pseudomonas phage ZCPA1]	3.67e-29	74.4	19.8473	Viruses;Duplodnaviria;Heunggongvirae;Uroviricota;Caudoviricetes;Casadabanvirus;unclassified Casadabanvirus;Pseudomonas phage ZCPA1	unknown	unclassified entries;unclassified sequences;environmental samples;uncultured organism	1893	393	unclassified
8jo-whale_blow_S6_L002	NODE_182449_length_230_cov_12.641221_g179649_i0	DAO47508.1 MAG TPA: hypothetical protein [Caudoviricetes sp.]	1.66e-17	58.8	29.5652	Viruses;Duplodnaviria;Heunggongvirae;Uroviricota;Caudoviricetes;unclassified Caudoviricetes;Caudoviricetes sp.	unknown		1540	230	unclassified
8jo-whale_blow_S6_L002	NODE_75714_length_227_cov_281.000000	ELY20072.1 hypothetical protein HALTITAN_3297 [Halomonas titanicae BH1]	7.11e-16	91.9	16.2996	Viruses	unknown		1441	227	unclassified
8jo-whale_blow_S6_L002	NODE_8563_length_678_cov_19.946459_g5916_i0	ELY20073.1 hypothetical protein HALTITAN_3298 [Halomonas titanicae BH1]	1.35e-38	89.3	11.0619	Viruses	unknown		1388	678	unclassified
8jo-whale_blow_S6_L002	NODE_174594_length_235_cov_15.977941_g171794_i0	DAS03466.1 MAG TPA: hypothetical protein [Caudoviricetes sp.]	2.86e-26	74	32.766	Viruses;Duplodnaviria;Heunggongvirae;Uroviricota;Caudoviricetes;unclassified Caudoviricetes;Caudoviricetes sp.	unknown		1294	235	unclassified
8jo-whale_blow_S6_L002	k141_24817	ELY20072.1 hypothetical protein HALTITAN_3297 [Halomonas titanicae BH1]	4.84e-26	71.4	27.2085	Viruses	unknown		1264	283	unclassified
8jo-whale_blow_S6_L002	NODE_89349_length_154_cov_78.745455	DAS27371.1 MAG TPA: hypothetical protein, partial [Caudoviricetes sp.]	1.64e-16	90	25.974	Viruses;Duplodnaviria;Heunggongvirae;Uroviricota;Caudoviricetes;unclassified Caudoviricetes;Caudoviricetes sp.	unknown		1226	154	unclassified
8jo-whale_blow_S6_L002	k141_8659	ELY20074.1 hypothetical protein HALTITAN_3299 [Halomonas titanicae BH1]	6.05e-46	60	31.3853	Viruses	unknown		1165	462	unclassified
8jo-whale_blow_S6_L002	NODE_22449_length_409_cov_26.906452_g19654_i0	EDO61937.1 hypothetical protein CLOLEP_01448 [[Clostridium] leptum DSM 753]	5.61e-16	72	12.2249	Viruses	unknown		1097	409	unclassified
8jo-whale_blow_S6_L002	NODE_29975_length_362_cov_11.973384_g27177_i0	QJA42330.1 capsid protein [Malassezia restricta virus MrV40L]	6.89e-47	97.6	22.6519	Viruses;Riboviria;Orthornavirae;Duplornaviricota;Chrymotiviricetes;Ghabrivirales;Totiviridae;unclassified Totiviridae;Malassezia restricta virus MrV40L	Viruses	Viruses;Riboviria;Orthornavirae;Duplornaviricota;Chrymotiviricetes;Ghabrivirales;Totiviridae;unclassified Totiviridae;Malassezia restricta virus MrV40L	1080	362	unclassified Totiviridae
8jo-whale_blow_S6_L002	NODE_12692_length_546_cov_35.308725_g9930_i0	EDK22938.1 hypothetical protein RUMTOR_02903 [[Ruminococcus] torques ATCC 27756]	3.16e-18	62	13.0037	Viruses	unknown		1067	546	unclassified
8jo-whale_blow_S6_L002	NODE_11880_length_564_cov_43.916129_g9132_i0	CAH6723999.1 protein Tar1p [[Candida] jaroonii]	1.3e-17	60	12.4113	Viruses	unknown		1060	564	unclassified
8jo-whale_blow_S6_L002	NODE_91233_length_145_cov_23.978261	RKX23888.1 MAG: hypothetical protein DRP46_14080 [candidate division Zixibacteria bacterium]	2.75e-09	64.3	28.9655	Viruses	unknown		1045	145	unclassified
8jo-whale_blow_S6_L002	NODE_29940_length_362_cov_30.851711_g27142_i0	ELY20074.1 hypothetical protein HALTITAN_3299 [Halomonas titanicae BH1]	6.38e-24	75.8	17.1271	Viruses	unknown		1013	362	unclassified
8jo-whale_blow_S6_L002	NODE_8375_length_687_cov_19.989796_g5743_i0	DAO47502.1 MAG TPA: hypothetical protein [Caudoviricetes sp.]	1.13e-37	76	13.9738	Viruses;Duplodnaviria;Heunggongvirae;Uroviricota;Caudoviricetes;unclassified Caudoviricetes;Caudoviricetes sp.	unknown	unclassified entries;unclassified sequences;environmental samples;uncultured organism	1007	687	unclassified
8jo-whale_blow_S6_L002	k141_31424	ELY20072.1 hypothetical protein HALTITAN_3297 [Halomonas titanicae BH1]	1.81e-22	63.4	21.466	Viruses	unknown		999	382	unclassified
8jo-whale_blow_S6_L002	NODE_29694_length_284_cov_20.389189	PYM63749.1 MAG: hypothetical protein DMD79_07940 [Candidatus Rokubacteria bacterium]	1.02e-17	57.5	25.7042	Viruses	unknown		963	284	unclassified
8jo-whale_blow_S6_L002	NODE_235863_length_200_cov_9.297030_g233063_i0	ELY20072.1 hypothetical protein HALTITAN_3297 [Halomonas titanicae BH1]	2.24e-19	95	20	Viruses	unknown		848	200	unclassified
8jo-whale_blow_S6_L002	NODE_140735_length_260_cov_5.173913_g137935_i0	EDK25107.1 hypothetical protein RUMTOR_00910 [[Ruminococcus] torques ATCC 27756]	2.43e-14	48.8	33.0769	Viruses	unknown		843	260	unclassified
8jo-whale_blow_S6_L002	NODE_1174_length_814_cov_35.738462	QZI85215.1 MAG: putative replicase, partial [Yunnan virgavirus 1]	6.32e-175	99.2	30.4668	Viruses;Riboviria;Orthornavirae;Kitrinoviricota;Alsuviricetes;Martellivirales;Virgaviridae;unclassified Virgaviridae;Yunnan virgavirus 1	Viruses	Viruses;Riboviria;Orthornavirae;Kitrinoviricota;Alsuviricetes;Martellivirales;Virgaviridae;Tobamovirus;Tobacco mosaic virus	822	814	unclassified Virgaviridae
8jo-whale_blow_S6_L002	NODE_20992_length_296_cov_25.563452	ELY20074.1 hypothetical protein HALTITAN_3299 [Halomonas titanicae BH1]	2.31e-28	55.7	32.7703	Viruses	unknown	unclassified entries;unclassified sequences;environmental samples;uncultured organism	816	296	unclassified
8jo-whale_blow_S6_L002	NODE_23621_length_290_cov_38.832461	PYM63749.1 MAG: hypothetical protein DMD79_07940 [Candidatus Rokubacteria bacterium]	1.91e-18	63.6	22.7586	Viruses	unknown		811	290	unclassified
8jo-whale_blow_S6_L002	NODE_89364_length_154_cov_66.418182	DAO47509.1 MAG TPA: hypothetical protein [Caudoviricetes sp.]	6.59e-15	97.1	22.0779	Viruses;Duplodnaviria;Heunggongvirae;Uroviricota;Caudoviricetes;unclassified Caudoviricetes;Caudoviricetes sp.	unknown		808	154	unclassified
8jo-whale_blow_S6_L002	NODE_156490_length_248_cov_9.536913_g153690_i0	PYM63749.1 MAG: hypothetical protein DMD79_07940 [Candidatus Rokubacteria bacterium]	9.63e-20	62.1	26.6129	Viruses	unknown		626	248	unclassified
8jo-whale_blow_S6_L002	NODE_11405_length_349_cov_56.356000	DAX40093.1 MAG TPA: hypothetical protein [Caudoviricetes sp.]	7.02e-45	98.6	20.9169	Viruses;Duplodnaviria;Heunggongvirae;Uroviricota;Caudoviricetes;unclassified Caudoviricetes;Caudoviricetes sp.	Viruses	Viruses;Duplodnaviria;Heunggongvirae;Uroviricota;Caudoviricetes;unclassified Caudoviricetes;Caudoviricetes sp.	619	349	unclassified
8jo-whale_blow_S6_L002	NODE_29762_length_363_cov_32.030303_g26964_i0	EDK22938.1 hypothetical protein RUMTOR_02903 [[Ruminococcus] torques ATCC 27756]	3.13e-22	67.1	19.2837	Viruses	unknown		611	363	unclassified
8jo-whale_blow_S6_L002	NODE_72856_length_248_cov_35.738255	DAK35277.1 MAG TPA: hypothetical protein [Caudoviricetes sp.]	3.48e-16	82.2	18.1452	Viruses;Duplodnaviria;Heunggongvirae;Uroviricota;Caudoviricetes;unclassified Caudoviricetes;Caudoviricetes sp.	Viruses	Viruses;Duplodnaviria;Heunggongvirae;Uroviricota;Caudoviricetes;unclassified Caudoviricetes;Caudoviricetes sp.	601	248	unclassified
8jo-whale_blow_S6_L002	NODE_21434_length_418_cov_43.852665_g18639_i0	ELY20074.1 hypothetical protein HALTITAN_3299 [Halomonas titanicae BH1]	5.35e-25	56	26.0766	Viruses	unknown		547	418	unclassified
8jo-whale_blow_S6_L002	NODE_13041_length_539_cov_9.295455_g10274_i0	DAF34309.1 MAG TPA: hypothetical protein [Caudoviricetes sp.]	4.75e-28	63.8	19.4805	Viruses;Duplodnaviria;Heunggongvirae;Uroviricota;Caudoviricetes;unclassified Caudoviricetes;Caudoviricetes sp.	unknown		416	539	unclassified
8jo-whale_blow_S6_L002	NODE_10065_length_363_cov_9.102273	DAF34309.1 MAG TPA: hypothetical protein [Caudoviricetes sp.]	6.23e-29	63.8	28.9256	Viruses;Duplodnaviria;Heunggongvirae;Uroviricota;Caudoviricetes;unclassified Caudoviricetes;Caudoviricetes sp.	unknown		391	363	unclassified
8jo-whale_blow_S6_L002	NODE_183497_length_230_cov_4.045802_g180697_i0	ELY20074.1 hypothetical protein HALTITAN_3299 [Halomonas titanicae BH1]	1.01e-11	57.9	24.7826	Viruses	unknown		375	230	unclassified
8jo-whale_blow_S6_L002	NODE_202228_length_218_cov_6.260504_g199428_i0	DAF34307.1 MAG TPA: cytochrome C6 [Caudoviricetes sp.]	1.76e-22	77	27.9817	Viruses;Duplodnaviria;Heunggongvirae;Uroviricota;Caudoviricetes;unclassified Caudoviricetes;Caudoviricetes sp.	unknown		362	218	unclassified
8jo-whale_blow_S6_L002	NODE_12073_length_560_cov_14.872017_g9320_i0	DAF34313.1 MAG TPA: hypothetical protein [Caudoviricetes sp.]	2.66e-38	82.5	14.2857	Viruses;Duplodnaviria;Heunggongvirae;Uroviricota;Caudoviricetes;unclassified Caudoviricetes;Caudoviricetes sp.	Viruses	Viruses;environmental samples;uncultured human fecal virus	360	560	unclassified
8jo-whale_blow_S6_L002	NODE_21509_length_418_cov_3.062696_g18714_i0	EDS06850.1 hypothetical protein CLOSCI_02019 [[Clostridium] scindens ATCC 35704]	1.18e-07	65.1	10.2871	Viruses	unknown		359	418	unclassified
8jo-whale_blow_S6_L002	NODE_18757_length_305_cov_51.310680	CAH6723999.1 protein Tar1p [[Candida] jaroonii]	1.15e-18	67.2	20	Viruses	unknown		358	305	unclassified
8jo-whale_blow_S6_L002	k141_29378	BDF97667.1 RNA-dependent RNA polymerase [Penicillium vanoranjei associated RNA virus 1]	1.37e-218	72.1	32.9662	Viruses;Riboviria;unclassified Riboviria;Penicillium vanoranjei associated RNA virus 1	Viruses	Viruses;Riboviria;unclassified Riboviria;Riboviria sp.	354	1271	unclassified
8jo-whale_blow_S6_L002	k141_26857	URG15557.1 MAG: RNA dependent RNA polymerase, partial [Leviviridae sp.]	1.67e-290	80.7	32.0108	Viruses;Riboviria;Orthornavirae;Lenarviricota;Leviviricetes;Norzivirales;Fiersviridae;unclassified Fiersviridae;Leviviridae sp.	Viruses	Viruses;Riboviria;Orthornavirae;Lenarviricota;Leviviricetes;Norzivirales;Fiersviridae;unclassified Fiersviridae;Leviviridae sp.	312	1487	Leviviridae sp.
8jo-whale_blow_S6_L002	NODE_107908_length_288_cov_15.608466_g105108_i0	PYM63749.1 MAG: hypothetical protein DMD79_07940 [Candidatus Rokubacteria bacterium]	3.37e-21	71	21.5278	Viruses	unknown		308	288	unclassified
8jo-whale_blow_S6_L002	NODE_94190_length_307_cov_17.865385_g91391_i0	DAO47502.1 MAG TPA: hypothetical protein [Caudoviricetes sp.]	2.97e-11	47.7	28.6645	Viruses;Duplodnaviria;Heunggongvirae;Uroviricota;Caudoviricetes;unclassified Caudoviricetes;Caudoviricetes sp.	unknown		302	307	unclassified
8jo-whale_blow_S6_L002	NODE_5306_length_447_cov_18.879310	DAO47508.1 MAG TPA: hypothetical protein [Caudoviricetes sp.]	2.14e-13	69	12.9754	Viruses;Duplodnaviria;Heunggongvirae;Uroviricota;Caudoviricetes;unclassified Caudoviricetes;Caudoviricetes sp.	unknown		296	447	unclassified
8jo-whale_blow_S6_L002	NODE_87678_length_163_cov_18.468750	EDO61937.1 hypothetical protein CLOLEP_01448 [[Clostridium] leptum DSM 753]	7.8e-14	83.8	22.6994	Viruses	unknown		291	163	unclassified
8jo-whale_blow_S6_L002	NODE_184861_length_229_cov_5.492308_g182061_i0	PYM63749.1 MAG: hypothetical protein DMD79_07940 [Candidatus Rokubacteria bacterium]	1.99e-17	64.8	31.0044	Viruses	unknown		281	229	unclassified
8jo-whale_blow_S6_L002	NODE_136250_length_263_cov_12.512195_g133450_i0	DAO47502.1 MAG TPA: hypothetical protein [Caudoviricetes sp.]	1.93e-39	80.7	33.4601	Viruses;Duplodnaviria;Heunggongvirae;Uroviricota;Caudoviricetes;unclassified Caudoviricetes;Caudoviricetes sp.	unknown	unclassified entries;unclassified sequences;environmental samples;uncultured organism	267	263	unclassified
8jo-whale_blow_S6_L002	NODE_39641_length_323_cov_29.852679_g36842_i0	DAN26774.1 MAG TPA: hypothetical protein [Caudoviricetes sp.]	1.92e-24	82.1	17.3375	Viruses;Duplodnaviria;Heunggongvirae;Uroviricota;Caudoviricetes;unclassified Caudoviricetes;Caudoviricetes sp.	Viruses	Viruses;Duplodnaviria;Heunggongvirae;Uroviricota;Caudoviricetes;unclassified Caudoviricetes;Caudoviricetes sp.	264	323	unclassified
8jo-whale_blow_S6_L002	NODE_86528_length_310_cov_3.862559_g83729_i0	ELY20074.1 hypothetical protein HALTITAN_3299 [Halomonas titanicae BH1]	3.47e-29	57.3	37.7419	Viruses	unknown	unclassified entries;unclassified sequences;environmental samples;uncultured organism	263	310	unclassified
8jo-whale_blow_S6_L002	k141_12711	QPG92978.1 polyprotein 1 [Skokie dicistro-like virus]	8.31e-315	98.7	33.2604	Viruses;Riboviria;Orthornavirae;Pisuviricota;Pisoniviricetes;Picornavirales;Dicistroviridae;unclassified Dicistroviridae;Skokie dicistro-like virus	unknown		258	1371	unclassified Dicistroviridae
8jo-whale_blow_S6_L002	NODE_170898_length_238_cov_5.633094_g168098_i0	EDY33817.1 hypothetical protein RUMLAC_00368 [[Ruminococcus] lactaris ATCC 29176]	4.23e-28	77.9	28.5714	Viruses	unknown		257	238	unclassified
8jo-whale_blow_S6_L002	NODE_50208_length_266_cov_15.694611	EDO61933.1 hypothetical protein CLOLEP_01442 [[Clostridium] leptum DSM 753]	1.88e-25	66.3	32.3308	Viruses	unknown	unclassified entries;unclassified sequences;unidentified	255	266	unclassified
8jo-whale_blow_S6_L002	NODE_33822_length_280_cov_20.060773	EDO61933.1 hypothetical protein CLOLEP_01442 [[Clostridium] leptum DSM 753]	2.2e-30	68.1	32.5	Viruses	unknown	unclassified entries;unclassified sequences;environmental samples;uncultured marine organism	249	280	unclassified
8jo-whale_blow_S6_L002	NODE_132554_length_266_cov_9.682635_g129754_i0	ELY20074.1 hypothetical protein HALTITAN_3299 [Halomonas titanicae BH1]	3.6e-19	55.2	32.7068	Viruses	unknown		239	266	unclassified
8jo-whale_blow_S6_L002	NODE_5882_length_854_cov_12.037086_g3545_i0	QDH88072.1 MAG: RNA-dependent RNA polymerase, partial [Riboviria sp.]	2.01e-173	89.1	31.2646	Viruses;Riboviria;unclassified Riboviria;Riboviria sp.	Viruses	Viruses;Riboviria;unclassified Riboviria;Riboviria sp.	238	854	unclassified
8jo-whale_blow_S6_L002	NODE_214864_length_210_cov_27.918919_g212064_i0	EDS05859.1 hypothetical protein CLOSCI_03039 [[Clostridium] scindens ATCC 35704]	1.49e-07	71	14.7619	Viruses	unknown		227	210	unclassified
8jo-whale_blow_S6_L002	k141_6292	QPG92979.1 polyprotein 2 [Skokie dicistro-like virus]	1.17e-192	98.6	33.1389	Viruses;Riboviria;Orthornavirae;Pisuviricota;Pisoniviricetes;Picornavirales;Dicistroviridae;unclassified Dicistroviridae;Skokie dicistro-like virus	Viruses	Viruses;Riboviria;Orthornavirae;Pisuviricota;Pisoniviricetes;Picornavirales;Dicistroviridae;unclassified Dicistroviridae;Skokie dicistro-like virus	222	857	unclassified Dicistroviridae
8jo-whale_blow_S6_L002	NODE_28667_length_285_cov_21.365591	DAK35276.1 MAG TPA: hypothetical protein [Caudoviricetes sp.]	7.21e-20	83	18.5965	Viruses;Duplodnaviria;Heunggongvirae;Uroviricota;Caudoviricetes;unclassified Caudoviricetes;Caudoviricetes sp.	Viruses	Viruses;Duplodnaviria;Heunggongvirae;Uroviricota;Caudoviricetes;unclassified Caudoviricetes;Caudoviricetes sp.	219	285	unclassified
8jo-whale_blow_S6_L002	NODE_13095_length_538_cov_7.355353_g10327_i0	DAF34314.1 MAG TPA: hypothetical protein, partial [Caudoviricetes sp.]	1.42e-13	74.5	9.47955	Viruses;Duplodnaviria;Heunggongvirae;Uroviricota;Caudoviricetes;unclassified Caudoviricetes;Caudoviricetes sp.	unknown		218	538	unclassified
8jo-whale_blow_S6_L002	NODE_59328_length_260_cov_0.894410	ELY20072.1 hypothetical protein HALTITAN_3297 [Halomonas titanicae BH1]	1.26e-14	91.4	13.4615	Viruses	unknown		216	260	unclassified
8jo-whale_blow_S6_L002	NODE_228525_length_203_cov_26.038462_g225725_i0	ELY20074.1 hypothetical protein HALTITAN_3299 [Halomonas titanicae BH1]	8.49e-22	89.6	23.6453	Viruses	unknown		208	203	unclassified
8jo-whale_blow_S6_L002	NODE_5846_length_857_cov_10.242744_g3513_i0	QPG92979.1 polyprotein 2 [Skokie dicistro-like virus]	1.17e-192	98.6	33.1389	Viruses;Riboviria;Orthornavirae;Pisuviricota;Pisoniviricetes;Picornavirales;Dicistroviridae;unclassified Dicistroviridae;Skokie dicistro-like virus	Viruses	Viruses;Riboviria;Orthornavirae;Pisuviricota;Pisoniviricetes;Picornavirales;Dicistroviridae;unclassified Dicistroviridae;Skokie dicistro-like virus	201	857	unclassified Dicistroviridae
8jo-whale_blow_S6_L002	k141_20240	QPG92979.1 polyprotein 2 [Skokie dicistro-like virus]	5.54e-268	96.1	31.2195	Viruses;Riboviria;Orthornavirae;Pisuviricota;Pisoniviricetes;Picornavirales;Dicistroviridae;unclassified Dicistroviridae;Skokie dicistro-like virus	Viruses	Viruses;Riboviria;Orthornavirae;Pisuviricota;Pisoniviricetes;Picornavirales;Dicistroviridae;unclassified Dicistroviridae;Skokie dicistro-like virus	192	1230	unclassified Dicistroviridae
8jo-whale_blow_S6_L002	NODE_190618_length_225_cov_10.158730_g187818_i0	ELY20074.1 hypothetical protein HALTITAN_3299 [Halomonas titanicae BH1]	2.21e-16	67.3	24.4444	Viruses	unknown		192	225	unclassified
8jo-whale_blow_S6_L002	NODE_213140_length_211_cov_21.616071_g210340_i0	EDK22938.1 hypothetical protein RUMTOR_02903 [[Ruminococcus] torques ATCC 27756]	1.29e-22	68.2	31.2796	Viruses	unknown		188	211	unclassified
8jo-whale_blow_S6_L002	k141_15424	QJA42331.1 RNA-dependent RNA polymerase, partial [Malassezia restricta virus MrV40L]	1.96e-171	98.4	33.3333	Viruses;Riboviria;Orthornavirae;Duplornaviricota;Chrymotiviricetes;Ghabrivirales;Totiviridae;unclassified Totiviridae;Malassezia restricta virus MrV40L	Viruses	Viruses;Riboviria;Orthornavirae;Duplornaviricota;Chrymotiviricetes;Ghabrivirales;Totiviridae;unclassified Totiviridae;Malassezia restricta virus MrV40L	185	738	unclassified Totiviridae
8jo-whale_blow_S6_L002	NODE_120740_length_276_cov_19.774011_g117940_i0	DAK35276.1 MAG TPA: hypothetical protein [Caudoviricetes sp.]	6.44e-20	83	19.2029	Viruses;Duplodnaviria;Heunggongvirae;Uroviricota;Caudoviricetes;unclassified Caudoviricetes;Caudoviricetes sp.	Viruses	Viruses;Duplodnaviria;Heunggongvirae;Uroviricota;Caudoviricetes;unclassified Caudoviricetes;Caudoviricetes sp.	184	276	unclassified
8jo-whale_blow_S6_L002	NODE_137427_length_262_cov_20.742331_g134627_i0	ELY20074.1 hypothetical protein HALTITAN_3299 [Halomonas titanicae BH1]	1.73e-19	54.5	33.5878	Viruses	unknown		184	262	unclassified
8jo-whale_blow_S6_L002	NODE_8094_length_701_cov_6.513289_g5478_i0	QPN36932.1 polyprotein, partial [Skokie dicistro-like virus]	9.7e-166	99.6	33.2382	Viruses;Riboviria;Orthornavirae;Pisuviricota;Pisoniviricetes;Picornavirales;Dicistroviridae;unclassified Dicistroviridae;Skokie dicistro-like virus	unknown		181	701	unclassified Dicistroviridae
8jo-whale_blow_S6_L002	NODE_4122_length_489_cov_14.343590	QPG92979.1 polyprotein 2 [Skokie dicistro-like virus]	4.05e-101	98.8	33.1288	Viruses;Riboviria;Orthornavirae;Pisuviricota;Pisoniviricetes;Picornavirales;Dicistroviridae;unclassified Dicistroviridae;Skokie dicistro-like virus	Viruses	Viruses;Riboviria;Orthornavirae;Pisuviricota;Pisoniviricetes;Picornavirales;Dicistroviridae;unclassified Dicistroviridae;Skokie dicistro-like virus	175	489	unclassified Dicistroviridae
8jo-whale_blow_S6_L002	NODE_88425_length_159_cov_8.700000	PYM63749.1 MAG: hypothetical protein DMD79_07940 [Candidatus Rokubacteria bacterium]	7.36e-14	63.5	32.7044	Viruses	unknown		174	159	unclassified
8jo-whale_blow_S6_L002	NODE_11570_length_348_cov_12.682731	ELY20071.1 hypothetical protein HALTITAN_3296 [Halomonas titanicae BH1]	4.9e-18	62.5	20.6897	Viruses	unknown		171	348	unclassified
8jo-whale_blow_S6_L002	k141_7324	APG77118.1 hypothetical protein [Changjiang levi-like virus 3]	3.33e-56	59.6	18.4397	Viruses;Riboviria;unclassified Riboviria;unclassified RNA viruses ShiM-2016;Changjiang levi-like virus 3	Viruses	Viruses;Riboviria;unclassified Riboviria;unclassified RNA viruses ShiM-2016;Changjiang levi-like virus 3	170	846	unclassified
8jo-whale_blow_S6_L002	k141_1664	QPG92978.1 polyprotein 1 [Skokie dicistro-like virus]	1.8e-90	80.4	38.0306	Viruses;Riboviria;Orthornavirae;Pisuviricota;Pisoniviricetes;Picornavirales;Dicistroviridae;unclassified Dicistroviridae;Skokie dicistro-like virus	Viruses	Viruses;Riboviria;Orthornavirae;Pisuviricota;Pisoniviricetes;Picornavirales;Dicistroviridae;unclassified Dicistroviridae;Skokie dicistro-like virus	165	589	unclassified Dicistroviridae
8jo-whale_blow_S6_L002	NODE_10863_length_594_cov_5.511111_g8136_i0	QPG92979.1 polyprotein 2 [Skokie dicistro-like virus]	3.12e-124	94.4	33.165	Viruses;Riboviria;Orthornavirae;Pisuviricota;Pisoniviricetes;Picornavirales;Dicistroviridae;unclassified Dicistroviridae;Skokie dicistro-like virus	Viruses	Viruses;Riboviria;Orthornavirae;Pisuviricota;Pisoniviricetes;Picornavirales;Dicistroviridae;unclassified Dicistroviridae;Skokie dicistro-like virus	145	594	unclassified Dicistroviridae
8jo-whale_blow_S6_L002	NODE_17515_length_311_cov_13.000000	QJA42331.1 RNA-dependent RNA polymerase, partial [Malassezia restricta virus MrV40L]	4.14e-61	98.1	33.119	Viruses;Riboviria;Orthornavirae;Duplornaviricota;Chrymotiviricetes;Ghabrivirales;Totiviridae;unclassified Totiviridae;Malassezia restricta virus MrV40L	Viruses	Viruses;Riboviria;Orthornavirae;Duplornaviricota;Chrymotiviricetes;Ghabrivirales;Totiviridae;unclassified Totiviridae;Malassezia restricta virus MrV40L	141	311	unclassified Totiviridae
8jo-whale_blow_S6_L002	NODE_22191_length_292_cov_36.673575	DAV48987.1 MAG TPA: hypothetical protein [Caudoviricetes sp.]	1.73e-44	94.8	33.2192	Viruses;Duplodnaviria;Heunggongvirae;Uroviricota;Caudoviricetes;unclassified Caudoviricetes;Caudoviricetes sp.	Viruses	Viruses;Duplodnaviria;Heunggongvirae;Uroviricota;Caudoviricetes;unclassified Caudoviricetes;Caudoviricetes sp.	137	292	unclassified
8jo-whale_blow_S6_L002	NODE_26967_length_378_cov_15.519713_g24169_i0	EDK22987.1 hypothetical protein RUMTOR_02842 [[Ruminococcus] torques ATCC 27756]	7.94e-15	57.9	20.1058	Viruses	unknown		131	378	unclassified
8jo-whale_blow_S6_L002	NODE_39344_length_275_cov_22.102273	DAK63941.1 MAG TPA: hypothetical protein [Caudoviricetes sp.]	1.44e-11	100	12	Viruses;Duplodnaviria;Heunggongvirae;Uroviricota;Caudoviricetes;unclassified Caudoviricetes;Caudoviricetes sp.	Viruses	Viruses;Duplodnaviria;Heunggongvirae;Uroviricota;Caudoviricetes;unclassified Caudoviricetes;Caudoviricetes sp.	131	275	unclassified
8jo-whale_blow_S6_L002	NODE_185729_length_228_cov_10.922481_g182929_i0	EDO61937.1 hypothetical protein CLOLEP_01448 [[Clostridium] leptum DSM 753]	5.09e-26	83.6	26.7544	Viruses	unknown		131	228	unclassified
8jo-whale_blow_S6_L002	k141_27817	DAK95911.1 MAG TPA: hypothetical protein [Caudoviricetes sp.]	6.04e-26	80.3	16.9916	Viruses;Duplodnaviria;Heunggongvirae;Uroviricota;Caudoviricetes;unclassified Caudoviricetes;Caudoviricetes sp.	unknown		129	359	unclassified
8jo-whale_blow_S6_L002	NODE_64300_length_256_cov_7.210191	AGL46820.1 photosystem II D1 core reaction center protein, partial [Prochlorococcus T7-like virus P-TIP39]	3.54e-53	100	32.8125	Viruses;Duplodnaviria;Heunggongvirae;Uroviricota;Caudoviricetes;unclassified Caudoviricetes;Prochlorococcus T7-like virus P-TIP39	unknown	unclassified entries;unclassified sequences;environmental samples;uncultured organism	129	256	unclassified
8jo-whale_blow_S6_L002	k141_16737	QPG92978.1 polyprotein 1 [Skokie dicistro-like virus]	1.08e-72	98.3	33.241	Viruses;Riboviria;Orthornavirae;Pisuviricota;Pisoniviricetes;Picornavirales;Dicistroviridae;unclassified Dicistroviridae;Skokie dicistro-like virus	Viruses	Viruses;Riboviria;Orthornavirae;Pisuviricota;Pisoniviricetes;Picornavirales;Dicistroviridae;unclassified Dicistroviridae;Skokie dicistro-like virus	128	361	unclassified Dicistroviridae
8jo-whale_blow_S6_L002	k141_17258	QDH87447.1 MAG: RNA-dependent RNA polymerase [Riboviria sp.]	1.41e-154	79.2	33.0178	Viruses;Riboviria;unclassified Riboviria;Riboviria sp.	Viruses	Viruses;Riboviria;unclassified Riboviria;Riboviria sp.	127	845	unclassified
8jo-whale_blow_S6_L002	NODE_74544_length_235_cov_24.316176	ELY20074.1 hypothetical protein HALTITAN_3299 [Halomonas titanicae BH1]	1.11e-30	77	31.4894	Viruses	unknown		126	235	unclassified
8jo-whale_blow_S6_L002	NODE_8851_length_377_cov_19.356115	QPG92978.1 polyprotein 1 [Skokie dicistro-like virus]	1.64e-43	71.4	40.8488	Viruses;Riboviria;Orthornavirae;Pisuviricota;Pisoniviricetes;Picornavirales;Dicistroviridae;unclassified Dicistroviridae;Skokie dicistro-like virus	Viruses	Viruses;Riboviria;Orthornavirae;Pisuviricota;Pisoniviricetes;Picornavirales;Dicistroviridae;unclassified Dicistroviridae;Skokie dicistro-like virus	125	377	unclassified Dicistroviridae
8jo-whale_blow_S6_L002	NODE_73257_length_245_cov_10.684932	RKX23888.1 MAG: hypothetical protein DRP46_14080 [candidate division Zixibacteria bacterium]	2.34e-07	61	16.7347	Viruses	unknown		121	245	unclassified
8jo-whale_blow_S6_L002	k141_25663	WAK77991.1 MAG: RNA-dependent RNA polymerase [Botourmiaviridae sp.]	5.82e-96	67.4	34.0058	Viruses;Riboviria;Orthornavirae;Lenarviricota;Miaviricetes;Ourlivirales;Botourmiaviridae;unclassified Botourmiaviridae;Botourmiaviridae sp.	Viruses	Viruses;Riboviria;Orthornavirae;Lenarviricota;Miaviricetes;Ourlivirales;Botourmiaviridae;unclassified Botourmiaviridae;Botourmiaviridae sp.	120	694	Botourmiaviridae sp.
8jo-whale_blow_S6_L002	k141_22242	DAE97933.1 MAG TPA: hypothetical protein [Caudoviricetes sp.]	1.68e-67	94	33.1683	Viruses;Duplodnaviria;Heunggongvirae;Uroviricota;Caudoviricetes;unclassified Caudoviricetes;Caudoviricetes sp.	Viruses	Viruses;Duplodnaviria;Heunggongvirae;Uroviricota;Caudoviricetes;unclassified Caudoviricetes;Caudoviricetes sp.	120	404	unclassified
8jo-whale_blow_S6_L002	NODE_7016_length_765_cov_5.789790_g4501_i0	CUQ87085.1 Uncharacterised protein [[Clostridium] innocuum]	7.67e-27	53.5	16.6013	Viruses	unknown		116	765	unclassified
8jo-whale_blow_S6_L002	NODE_181550_length_231_cov_5.909091_g178750_i0	DAF34307.1 MAG TPA: cytochrome C6 [Caudoviricetes sp.]	2.72e-20	97.8	19.4805	Viruses;Duplodnaviria;Heunggongvirae;Uroviricota;Caudoviricetes;unclassified Caudoviricetes;Caudoviricetes sp.	Viruses	Viruses;environmental samples;uncultured human fecal virus	116	231	unclassified
8jo-whale_blow_S6_L002	NODE_76533_length_223_cov_4.395161	PYM63749.1 MAG: hypothetical protein DMD79_07940 [Candidatus Rokubacteria bacterium]	1.11e-18	66.1	27.8027	Viruses	unknown		116	223	unclassified
8jo-whale_blow_S6_L002	k141_3933	UPW42227.1 MAG: putative RNA dependent RNA polymerase [Xinjiang mito-like virus 72]	4.52e-54	53.9	28.8922	Viruses;Riboviria;Orthornavirae;Lenarviricota;Howeltoviricetes;Cryppavirales;Mitoviridae;unclassified Mitoviridae;Xinjiang mito-like virus 72	Viruses	Viruses;Riboviria;Orthornavirae;Lenarviricota;Howeltoviricetes;Cryppavirales;Mitoviridae;Mitovirus;unclassified Mitovirus;Botrytis cinerea mitovirus 8	115	668	unclassified Mitoviridae
8jo-whale_blow_S6_L002	NODE_159027_length_246_cov_13.829932_g156227_i0	ELY20074.1 hypothetical protein HALTITAN_3299 [Halomonas titanicae BH1]	4.96e-14	55.6	25.6098	Viruses	unknown		115	246	unclassified
8jo-whale_blow_S6_L002	NODE_19084_length_304_cov_9.960976	EDO61937.1 hypothetical protein CLOLEP_01448 [[Clostridium] leptum DSM 753]	9.51e-16	64.1	21.0526	Viruses	unknown		114	304	unclassified
8jo-whale_blow_S6_L002	NODE_8243_length_693_cov_6.244108_g5620_i0	ULF99631.1 MAG: putative RNA-dependent RNA polymerase, partial [Polycipiviridae sp.]	3.78e-163	97.4	33.189	Viruses;Riboviria;Orthornavirae;Pisuviricota;Pisoniviricetes;Picornavirales;Polycipiviridae;unclassified Polycipiviridae;Polycipiviridae sp.	Viruses	Viruses;Riboviria;Orthornavirae;Pisuviricota;Pisoniviricetes;Picornavirales;Polycipiviridae;unclassified Polycipiviridae;Polycipiviridae sp.	113	693	Polycipiviridae sp.
8jo-whale_blow_S6_L002	k141_20798	QJA42330.1 capsid protein [Malassezia restricta virus MrV40L]	6.85e-84	99.3	32.2506	Viruses;Riboviria;Orthornavirae;Duplornaviricota;Chrymotiviricetes;Ghabrivirales;Totiviridae;unclassified Totiviridae;Malassezia restricta virus MrV40L	Viruses	Viruses;Riboviria;Orthornavirae;Duplornaviricota;Chrymotiviricetes;Ghabrivirales;Totiviridae;unclassified Totiviridae;Malassezia restricta virus MrV40L	112	431	unclassified Totiviridae
8jo-whale_blow_S6_L002	NODE_179516_length_232_cov_8.571429_g176716_i0	DAO47508.1 MAG TPA: hypothetical protein [Caudoviricetes sp.]	3.24e-22	78.6	24.1379	Viruses;Duplodnaviria;Heunggongvirae;Uroviricota;Caudoviricetes;unclassified Caudoviricetes;Caudoviricetes sp.	unknown		112	232	unclassified
8jo-whale_blow_S6_L002	NODE_36340_length_278_cov_7.418994	PYM22915.1 MAG: hypothetical protein DMD80_27475 [Candidatus Rokubacteria bacterium]	1.29e-20	57.7	25.5396	Viruses	unknown		110	278	unclassified
8jo-whale_blow_S6_L002	NODE_167012_length_241_cov_3.528169_g164212_i0	DAS03466.1 MAG TPA: hypothetical protein [Caudoviricetes sp.]	1.12e-18	60.8	32.7801	Viruses;Duplodnaviria;Heunggongvirae;Uroviricota;Caudoviricetes;unclassified Caudoviricetes;Caudoviricetes sp.	unknown		110	241	unclassified
8jo-whale_blow_S6_L002	NODE_97166_length_300_cov_4.761194_g94366_i0	RKX23888.1 MAG: hypothetical protein DRP46_14080 [candidate division Zixibacteria bacterium]	9.49e-09	69	14	Viruses	unknown		109	300	unclassified
8jo-whale_blow_S6_L002	NODE_42758_length_272_cov_19.682081	ELY20074.1 hypothetical protein HALTITAN_3299 [Halomonas titanicae BH1]	6.29e-26	80.6	22.7941	Viruses	unknown		107	272	unclassified
8jo-whale_blow_S6_L002	NODE_168066_length_240_cov_5.687943_g165266_i0	DAO20700.1 MAG TPA: enolase, partial [Caudoviricetes sp.]	7.21e-43	98.7	32.9167	Viruses;Duplodnaviria;Heunggongvirae;Uroviricota;Caudoviricetes;unclassified Caudoviricetes;Caudoviricetes sp.	unknown		105	240	unclassified
8jo-whale_blow_S6_L002	k141_16924	ULF99631.1 MAG: putative RNA-dependent RNA polymerase, partial [Polycipiviridae sp.]	3.78e-163	97.4	33.189	Viruses;Riboviria;Orthornavirae;Pisuviricota;Pisoniviricetes;Picornavirales;Polycipiviridae;unclassified Polycipiviridae;Polycipiviridae sp.	Viruses	Viruses;Riboviria;Orthornavirae;Pisuviricota;Pisoniviricetes;Picornavirales;Polycipiviridae;unclassified Polycipiviridae;Polycipiviridae sp.	103	693	Polycipiviridae sp.
8jo-whale_blow_S6_L002	k141_15400	QDH88072.1 MAG: RNA-dependent RNA polymerase, partial [Riboviria sp.]	1.32e-60	83.9	22.0561	Viruses;Riboviria;unclassified Riboviria;Riboviria sp.	Viruses	Viruses;Riboviria;unclassified Riboviria;Riboviria sp.	102	535	unclassified
8jo-whale_blow_S6_L002	NODE_9128_length_652_cov_8.441230_g6453_i0	QPG92978.1 polyprotein 1 [Skokie dicistro-like virus]	4.72e-141	99.1	32.9755	Viruses;Riboviria;Orthornavirae;Pisuviricota;Pisoniviricetes;Picornavirales;Dicistroviridae;unclassified Dicistroviridae;Skokie dicistro-like virus	unknown		101	652	unclassified Dicistroviridae
8jo-whale_blow_S6_L002	k141_26529	ELY20072.1 hypothetical protein HALTITAN_3297 [Halomonas titanicae BH1]	6.43e-25	70.1	22.1264	Viruses	unknown		100	348	unclassified
8jo-whale_blow_S6_L002	k141_18595	QPG92978.1 polyprotein 1 [Skokie dicistro-like virus]	2.73e-101	99.6	33.2853	Viruses;Riboviria;Orthornavirae;Pisuviricota;Pisoniviricetes;Picornavirales;Dicistroviridae;unclassified Dicistroviridae;Skokie dicistro-like virus	Viruses	Viruses;Riboviria;Orthornavirae;Pisuviricota;Pisoniviricetes;Picornavirales;Dicistroviridae;unclassified Dicistroviridae;Skokie dicistro-like virus	96	694	unclassified Dicistroviridae
8jo-whale_blow_S6_L002	NODE_121881_length_275_cov_17.914773_g119081_i0	DAK63941.1 MAG TPA: hypothetical protein [Caudoviricetes sp.]	1.44e-11	100	12	Viruses;Duplodnaviria;Heunggongvirae;Uroviricota;Caudoviricetes;unclassified Caudoviricetes;Caudoviricetes sp.	Viruses	Viruses;Duplodnaviria;Heunggongvirae;Uroviricota;Caudoviricetes;unclassified Caudoviricetes;Caudoviricetes sp.	95	275	unclassified
8jo-whale_blow_S6_L002	NODE_125280_length_272_cov_13.919075_g122480_i0	DAF34312.1 MAG TPA: hypothetical protein [Caudoviricetes sp.]	5.58e-23	72.1	25	Viruses;Duplodnaviria;Heunggongvirae;Uroviricota;Caudoviricetes;unclassified Caudoviricetes;Caudoviricetes sp.	unknown		95	272	unclassified
8jo-whale_blow_S6_L002	NODE_13852_length_523_cov_4.191038_g11077_i0	QPG92978.1 polyprotein 1 [Skokie dicistro-like virus]	1.37e-62	99.4	33.2696	Viruses;Riboviria;Orthornavirae;Pisuviricota;Pisoniviricetes;Picornavirales;Dicistroviridae;unclassified Dicistroviridae;Skokie dicistro-like virus	Viruses	Viruses;Riboviria;Orthornavirae;Pisuviricota;Pisoniviricetes;Picornavirales;Dicistroviridae;unclassified Dicistroviridae;Skokie dicistro-like virus	94	523	unclassified Dicistroviridae
8jo-whale_blow_S6_L002	NODE_180586_length_231_cov_29.174242_g177786_i0	DAT65706.1 MAG TPA: hypothetical protein [Bacteriophage sp.]	4.13e-19	100	16.4502	Viruses;unclassified bacterial viruses;Bacteriophage sp.	Viruses	Viruses;unclassified bacterial viruses;Bacteriophage sp.	94	231	unclassified
8jo-whale_blow_S6_L002	NODE_191270_length_225_cov_5.809524_g188470_i0	EDK22958.1 hypothetical protein RUMTOR_02878 [[Ruminococcus] torques ATCC 27756]	1.53e-38	88.6	31.1111	Viruses	unknown		94	225	unclassified
8jo-whale_blow_S6_L002	NODE_41581_length_273_cov_26.465517	DAV52966.1 MAG TPA: hypothetical protein [Caudoviricetes sp.]	2.53e-26	76.4	26.3736	Viruses;Duplodnaviria;Heunggongvirae;Uroviricota;Caudoviricetes;unclassified Caudoviricetes;Caudoviricetes sp.	Viruses	Viruses;Duplodnaviria;Heunggongvirae;Uroviricota;Caudoviricetes;unclassified Caudoviricetes;Caudoviricetes sp.	93	273	unclassified
8jo-whale_blow_S6_L002	NODE_66671_length_254_cov_20.322581	EDO61933.1 hypothetical protein CLOLEP_01442 [[Clostridium] leptum DSM 753]	7.09e-22	61.7	31.8898	Viruses	unknown	unclassified entries;unclassified sequences;environmental samples;prokaryotic environmental samples;uncultured prokaryote	92	254	unclassified
8jo-whale_blow_S6_L002	NODE_34950_length_279_cov_16.022222	QPG92979.1 polyprotein 2 [Skokie dicistro-like virus]	2.59e-53	97.8	32.9749	Viruses;Riboviria;Orthornavirae;Pisuviricota;Pisoniviricetes;Picornavirales;Dicistroviridae;unclassified Dicistroviridae;Skokie dicistro-like virus	Viruses	Viruses;Riboviria;Orthornavirae;Pisuviricota;Pisoniviricetes;Picornavirales;Dicistroviridae;unclassified Dicistroviridae;Skokie dicistro-like virus	91	279	unclassified Dicistroviridae
8jo-whale_blow_S6_L002	NODE_3299_length_529_cov_8.069767	QDH87447.1 MAG: RNA-dependent RNA polymerase [Riboviria sp.]	1.35e-83	76	33.0813	Viruses;Riboviria;unclassified Riboviria;Riboviria sp.	Viruses	Viruses;Riboviria;unclassified Riboviria;Riboviria sp.	88	529	unclassified
8jo-whale_blow_S6_L002	NODE_111884_length_285_cov_3.295699_g109084_i0	ELY20074.1 hypothetical protein HALTITAN_3299 [Halomonas titanicae BH1]	5.74e-38	84.2	26.6667	Viruses	unknown		88	285	unclassified
8jo-whale_blow_S6_L002	NODE_16585_length_316_cov_7.792627	EDK22938.1 hypothetical protein RUMTOR_02903 [[Ruminococcus] torques ATCC 27756]	8.17e-21	68.3	19.9367	Viruses	unknown		87	316	unclassified
8jo-whale_blow_S6_L002	NODE_124115_length_273_cov_15.137931_g121315_i0	DAF34313.1 MAG TPA: hypothetical protein [Caudoviricetes sp.]	9.95e-17	90.2	15.0183	Viruses;Duplodnaviria;Heunggongvirae;Uroviricota;Caudoviricetes;unclassified Caudoviricetes;Caudoviricetes sp.	unknown	unclassified entries;unclassified sequences;environmental samples;uncultured organism	86	273	unclassified
8jo-whale_blow_S6_L002	NODE_199418_length_220_cov_4.595041_g196618_i0	PYM34022.1 MAG: hypothetical protein DME17_16785 [Candidatus Rokubacteria bacterium]	5.01e-08	61.2	22.2727	Viruses	unknown		86	220	unclassified
8jo-whale_blow_S6_L002	NODE_119811_length_277_cov_10.123596_g117011_i0	DAO47502.1 MAG TPA: hypothetical protein [Caudoviricetes sp.]	3.33e-16	57	31.0469	Viruses;Duplodnaviria;Heunggongvirae;Uroviricota;Caudoviricetes;unclassified Caudoviricetes;Caudoviricetes sp.	unknown		85	277	unclassified
8jo-whale_blow_S6_L002	NODE_206258_length_215_cov_15.396552_g203458_i0	QPG92978.1 polyprotein 1 [Skokie dicistro-like virus]	9.53e-38	100	32.5581	Viruses;Riboviria;Orthornavirae;Pisuviricota;Pisoniviricetes;Picornavirales;Dicistroviridae;unclassified Dicistroviridae;Skokie dicistro-like virus	Viruses	Viruses;Riboviria;Orthornavirae;Pisuviricota;Pisoniviricetes;Picornavirales;Dicistroviridae;unclassified Dicistroviridae;Skokie dicistro-like virus	84	215	unclassified Dicistroviridae
8jo-whale_blow_S6_L002	NODE_6127_length_833_cov_4.886921_g3748_i0	QPG92978.1 polyprotein 1 [Skokie dicistro-like virus]	4.75e-92	98.7	17.8872	Viruses;Riboviria;Orthornavirae;Pisuviricota;Pisoniviricetes;Picornavirales;Dicistroviridae;unclassified Dicistroviridae;Skokie dicistro-like virus	unknown		83	833	unclassified Dicistroviridae
8jo-whale_blow_S6_L002	NODE_124148_length_273_cov_13.505747_g121348_i0	DAP46747.1 MAG TPA: hypothetical protein [Caudoviricetes sp.]	5.64e-05	71.4	10.2564	Viruses;Duplodnaviria;Heunggongvirae;Uroviricota;Caudoviricetes;unclassified Caudoviricetes;Caudoviricetes sp.	unknown		82	273	unclassified
8jo-whale_blow_S6_L002	NODE_71429_length_251_cov_10.276316	QPN36932.1 polyprotein, partial [Skokie dicistro-like virus]	6.51e-50	100	33.0677	Viruses;Riboviria;Orthornavirae;Pisuviricota;Pisoniviricetes;Picornavirales;Dicistroviridae;unclassified Dicistroviridae;Skokie dicistro-like virus	unknown		82	251	unclassified Dicistroviridae
8jo-whale_blow_S6_L002	k141_13926	QPG92978.1 polyprotein 1 [Skokie dicistro-like virus]	2e-101	98.8	17.3959	Viruses;Riboviria;Orthornavirae;Pisuviricota;Pisoniviricetes;Picornavirales;Dicistroviridae;unclassified Dicistroviridae;Skokie dicistro-like virus	unknown		79	937	unclassified Dicistroviridae
8jo-whale_blow_S6_L002	NODE_110309_length_286_cov_9.112299_g107509_i0	UYL95681.1 MAG: capsid protein [Dali Totiv tick virus 1]	9.61e-51	82.1	33.2168	Viruses;Riboviria;Orthornavirae;Duplornaviricota;Chrymotiviricetes;Ghabrivirales;Totiviridae;unclassified Totiviridae;Dali Totiv tick virus 1	unknown		79	286	unclassified Totiviridae
8jo-whale_blow_S6_L002	NODE_26673_length_380_cov_8.893238_g23875_i0	DAF34312.1 MAG TPA: hypothetical protein [Caudoviricetes sp.]	2.67e-30	73.8	21.0526	Viruses;Duplodnaviria;Heunggongvirae;Uroviricota;Caudoviricetes;unclassified Caudoviricetes;Caudoviricetes sp.	unknown		78	380	unclassified
8jo-whale_blow_S6_L002	NODE_40269_length_321_cov_12.878378_g37470_i0	DAI60932.1 MAG TPA: hypothetical protein, partial [Caudoviricetes sp.]	4.36e-16	76.5	15.8879	Viruses;Duplodnaviria;Heunggongvirae;Uroviricota;Caudoviricetes;unclassified Caudoviricetes;Caudoviricetes sp.	unknown		78	321	unclassified
8jo-whale_blow_S6_L002	NODE_28501_length_370_cov_5.800738_g25703_i0	WPR16926.1 MAG: RNA-dependent RNA polymerase, partial [Mbeech associated botourmia-like virus 10]	1.37e-49	58	43.7838	Viruses;Riboviria;Orthornavirae;Lenarviricota;Miaviricetes;Ourlivirales;Botourmiaviridae;unclassified Botourmiaviridae;Mbeech associated botourmia-like virus 10	Viruses	Viruses;Riboviria;Orthornavirae;Lenarviricota;Miaviricetes;Ourlivirales;Botourmiaviridae;unclassified Botourmiaviridae;Botourmiaviridae sp.	77	370	unclassified Botourmiaviridae
8jo-whale_blow_S6_L002	NODE_80069_length_206_cov_12.448598	EDO61937.1 hypothetical protein CLOLEP_01448 [[Clostridium] leptum DSM 753]	1.11e-12	83.8	17.9612	Viruses	unknown		77	206	unclassified
8jo-whale_blow_S6_L002	NODE_19978_length_433_cov_5.338323_g17184_i0	ULF99631.1 MAG: putative RNA-dependent RNA polymerase, partial [Polycipiviridae sp.]	1.14e-83	97.9	32.3326	Viruses;Riboviria;Orthornavirae;Pisuviricota;Pisoniviricetes;Picornavirales;Polycipiviridae;unclassified Polycipiviridae;Polycipiviridae sp.	Viruses	Viruses;Riboviria;Orthornavirae;Pisuviricota;Pisoniviricetes;Picornavirales;Polycipiviridae;unclassified Polycipiviridae;Polycipiviridae sp.	76	433	Polycipiviridae sp.
8jo-whale_blow_S6_L002	k141_21683	QPG92978.1 polyprotein 1 [Skokie dicistro-like virus]	1.56e-64	99.1	33.2386	Viruses;Riboviria;Orthornavirae;Pisuviricota;Pisoniviricetes;Picornavirales;Dicistroviridae;unclassified Dicistroviridae;Skokie dicistro-like virus	Viruses	Viruses;Riboviria;Orthornavirae;Pisuviricota;Pisoniviricetes;Picornavirales;Dicistroviridae;unclassified Dicistroviridae;Skokie dicistro-like virus	76	352	unclassified Dicistroviridae
8jo-whale_blow_S6_L002	NODE_60946_length_258_cov_15.201258	QDH88072.1 MAG: RNA-dependent RNA polymerase, partial [Riboviria sp.]	3.14e-40	84.7	32.9457	Viruses;Riboviria;unclassified Riboviria;Riboviria sp.	Viruses	Viruses;Riboviria;unclassified Riboviria;Riboviria sp.	76	258	unclassified
8jo-whale_blow_S6_L002	NODE_41625_length_273_cov_18.339080	RKX23887.1 MAG: hypothetical protein DRP46_14075 [candidate division Zixibacteria bacterium]	3.28e-08	70.7	15.0183	Viruses	unknown		75	273	unclassified
8jo-whale_blow_S6_L002	k141_28054	DAE97959.1 MAG TPA: hypothetical protein [Caudoviricetes sp.]	6.35e-46	89.5	18.8184	Viruses;Duplodnaviria;Heunggongvirae;Uroviricota;Caudoviricetes;unclassified Caudoviricetes;Caudoviricetes sp.	Viruses	Viruses;Duplodnaviria;Heunggongvirae;Uroviricota;Caudoviricetes;unclassified Caudoviricetes;Caudoviricetes sp.	74	457	unclassified
8jo-whale_blow_S6_L002	NODE_31954_length_353_cov_9.862205_g29155_i0	QPG92978.1 polyprotein 1 [Skokie dicistro-like virus]	1.95e-61	99.1	30.5949	Viruses;Riboviria;Orthornavirae;Pisuviricota;Pisoniviricetes;Picornavirales;Dicistroviridae;unclassified Dicistroviridae;Skokie dicistro-like virus	Viruses	Viruses;Riboviria;Orthornavirae;Pisuviricota;Pisoniviricetes;Picornavirales;Dicistroviridae;unclassified Dicistroviridae;Skokie dicistro-like virus	74	353	unclassified Dicistroviridae
8jo-whale_blow_S6_L002	k141_7294	BBD05264.1 polyprotein, partial [Cnidium vein yellowing virus 1]	4.91e-56	98.1	33.3333	Viruses;Riboviria;Orthornavirae;Pisuviricota;Pisoniviricetes;Picornavirales;unclassified Picornavirales;Cnidium vein yellowing virus 1	Viruses	Viruses;Riboviria;Orthornavirae;Pisuviricota;Pisoniviricetes;Picornavirales;unclassified Picornavirales;Cnidium vein yellowing virus 1	73	309	unclassified
8jo-whale_blow_S6_L002	k141_22582	DAS38603.1 MAG TPA: hypothetical protein [Caudoviricetes sp.]	1.52e-133	98.9	32.8152	Viruses;Duplodnaviria;Heunggongvirae;Uroviricota;Caudoviricetes;unclassified Caudoviricetes;Caudoviricetes sp.	Viruses	Viruses;Duplodnaviria;Heunggongvirae;Uroviricota;Caudoviricetes;unclassified Caudoviricetes;Caudoviricetes sp.	72	579	unclassified
8jo-whale_blow_S6_L002	NODE_19858_length_434_cov_9.268657_g17064_i0	DAK24800.1 MAG TPA: virulence associated protein E [Caudoviricetes sp.]	2.48e-43	93.1	20.0461	Viruses;Duplodnaviria;Heunggongvirae;Uroviricota;Caudoviricetes;unclassified Caudoviricetes;Caudoviricetes sp.	Viruses	Viruses;Duplodnaviria;Heunggongvirae;Uroviricota;Caudoviricetes;unclassified Caudoviricetes;Caudoviricetes sp.	72	434	unclassified
8jo-whale_blow_S6_L002	NODE_16725_length_315_cov_11.921296	QEK17404.1 hypothetical protein LAJLEIBI_01414 [[Clostridium] hylemonae DSM 15053]	5.15e-26	76.5	21.5873	Viruses	unknown		70	315	unclassified
8jo-whale_blow_S6_L002	NODE_97518_length_299_cov_4.105000_g94718_i0	DAJ39729.1 MAG TPA: hypothetical protein, partial [Caudoviricetes sp.]	2.03e-13	90.9	11.0368	Viruses;Duplodnaviria;Heunggongvirae;Uroviricota;Caudoviricetes;unclassified Caudoviricetes;Caudoviricetes sp.	Viruses	Viruses;Duplodnaviria;Heunggongvirae;Uroviricota;Caudoviricetes;unclassified Caudoviricetes;Caudoviricetes sp.	70	299	unclassified
8jo-whale_blow_S6_L002	NODE_212263_length_212_cov_8.150442_g209463_i0	PYM63749.1 MAG: hypothetical protein DMD79_07940 [Candidatus Rokubacteria bacterium]	8.95e-15	70.8	22.6415	Viruses	unknown		70	212	unclassified
8jo-whale_blow_S6_L002	NODE_20626_length_426_cov_10.027523_g17831_i0	QPG92979.1 polyprotein 2 [Skokie dicistro-like virus]	3.87e-69	97.4	27.23	Viruses;Riboviria;Orthornavirae;Pisuviricota;Pisoniviricetes;Picornavirales;Dicistroviridae;unclassified Dicistroviridae;Skokie dicistro-like virus	Viruses	Viruses;Riboviria;Orthornavirae;Pisuviricota;Pisoniviricetes;Picornavirales;Dicistroviridae;unclassified Dicistroviridae;Skokie dicistro-like virus	69	426	unclassified Dicistroviridae
8jo-whale_blow_S6_L002	k141_28920	WNH25144.1 MAG: polyprotein [Cnidium vein yellowing virus 1]	7.32e-64	99	33.2258	Viruses;Riboviria;Orthornavirae;Pisuviricota;Pisoniviricetes;Picornavirales;unclassified Picornavirales;Cnidium vein yellowing virus 1	Viruses	Viruses;Riboviria;Orthornavirae;Pisuviricota;Pisoniviricetes;Picornavirales;Secoviridae;Stralarivirus;Stralarivirus LycMoV;Lychnis mottle virus	69	310	unclassified
8jo-whale_blow_S6_L002	k141_28920	WNH25142.1 MAG: polyprotein [Cnidium vein yellowing virus 1]	7.32e-64	99	33.2258	Viruses;Riboviria;Orthornavirae;Pisuviricota;Pisoniviricetes;Picornavirales;unclassified Picornavirales;Cnidium vein yellowing virus 1	Viruses	Viruses;Riboviria;Orthornavirae;Pisuviricota;Pisoniviricetes;Picornavirales;Secoviridae;Stralarivirus;Stralarivirus LycMoV;Lychnis mottle virus	69	310	unclassified
8jo-whale_blow_S6_L002	k141_28920	WNH25146.1 MAG: polyprotein [Cnidium vein yellowing virus 1]	7.32e-64	99	33.2258	Viruses;Riboviria;Orthornavirae;Pisuviricota;Pisoniviricetes;Picornavirales;unclassified Picornavirales;Cnidium vein yellowing virus 1	Viruses	Viruses;Riboviria;Orthornavirae;Pisuviricota;Pisoniviricetes;Picornavirales;Secoviridae;Stralarivirus;Stralarivirus LycMoV;Lychnis mottle virus	69	310	unclassified
8jo-whale_blow_S6_L002	k141_28920	AKN59244.1 polyprotein [Cnidium vein yellowing virus 1]	7.32e-64	99	33.2258	Viruses;Riboviria;Orthornavirae;Pisuviricota;Pisoniviricetes;Picornavirales;unclassified Picornavirales;Cnidium vein yellowing virus 1	Viruses	Viruses;Riboviria;Orthornavirae;Pisuviricota;Pisoniviricetes;Picornavirales;Secoviridae;Stralarivirus;Stralarivirus LycMoV;Lychnis mottle virus	69	310	unclassified
8jo-whale_blow_S6_L002	k141_28920	WNH25141.1 MAG: polyprotein [Cnidium vein yellowing virus 1]	7.32e-64	99	33.2258	Viruses;Riboviria;Orthornavirae;Pisuviricota;Pisoniviricetes;Picornavirales;unclassified Picornavirales;Cnidium vein yellowing virus 1	Viruses	Viruses;Riboviria;Orthornavirae;Pisuviricota;Pisoniviricetes;Picornavirales;Secoviridae;Stralarivirus;Stralarivirus LycMoV;Lychnis mottle virus	69	310	unclassified
8jo-whale_blow_S6_L002	NODE_130690_length_268_cov_4.124260_g127890_i0	DAF34313.1 MAG TPA: hypothetical protein [Caudoviricetes sp.]	1.6e-12	66	18.6567	Viruses;Duplodnaviria;Heunggongvirae;Uroviricota;Caudoviricetes;unclassified Caudoviricetes;Caudoviricetes sp.	unknown		68	268	unclassified
8jo-whale_blow_S6_L002	NODE_177192_length_234_cov_3.851852_g174392_i0	CUQ87085.1 Uncharacterised protein [[Clostridium] innocuum]	1.05e-15	63.2	24.359	Viruses	unknown		68	234	unclassified
8jo-whale_blow_S6_L002	NODE_160950_length_245_cov_6.054795_g158150_i0	QPG92978.1 polyprotein 1 [Skokie dicistro-like virus]	6.69e-44	98.8	33.0612	Viruses;Riboviria;Orthornavirae;Pisuviricota;Pisoniviricetes;Picornavirales;Dicistroviridae;unclassified Dicistroviridae;Skokie dicistro-like virus	Viruses	Viruses;Riboviria;Orthornavirae;Pisuviricota;Pisoniviricetes;Picornavirales;Dicistroviridae;unclassified Dicistroviridae;Skokie dicistro-like virus	67	245	unclassified Dicistroviridae
8jo-whale_blow_S6_L002	k141_1239	QPG92978.1 polyprotein 1 [Skokie dicistro-like virus]	2.39e-93	98.7	33.0472	Viruses;Riboviria;Orthornavirae;Pisuviricota;Pisoniviricetes;Picornavirales;Dicistroviridae;unclassified Dicistroviridae;Skokie dicistro-like virus	Viruses	Viruses;Riboviria;Orthornavirae;Pisuviricota;Pisoniviricetes;Picornavirales;Dicistroviridae;unclassified Dicistroviridae;Skokie dicistro-like virus	66	466	unclassified Dicistroviridae
8jo-whale_blow_S6_L002	NODE_159868_length_246_cov_4.557823_g157068_i0	QJA42331.1 RNA-dependent RNA polymerase, partial [Malassezia restricta virus MrV40L]	1.84e-49	97.5	32.9268	Viruses;Riboviria;Orthornavirae;Duplornaviricota;Chrymotiviricetes;Ghabrivirales;Totiviridae;unclassified Totiviridae;Malassezia restricta virus MrV40L	Viruses	Viruses;Riboviria;Orthornavirae;Duplornaviricota;Chrymotiviricetes;Ghabrivirales;Totiviridae;unclassified Totiviridae;Malassezia restricta virus MrV40L	65	246	unclassified Totiviridae
8jo-whale_blow_S6_L002	NODE_173933_length_236_cov_5.423358_g171133_i0	ELY20074.1 hypothetical protein HALTITAN_3299 [Halomonas titanicae BH1]	1.11e-30	71.8	33.0508	Viruses	unknown		65	236	unclassified
8jo-whale_blow_S6_L002	NODE_32829_length_349_cov_30.020000_g30030_i0	DAK95911.1 MAG TPA: hypothetical protein [Caudoviricetes sp.]	1.1e-32	90.2	17.4785	Viruses;Duplodnaviria;Heunggongvirae;Uroviricota;Caudoviricetes;unclassified Caudoviricetes;Caudoviricetes sp.	unknown		64	349	unclassified
8jo-whale_blow_S6_L002	NODE_2881_length_559_cov_10.117391	QPG92978.1 polyprotein 1 [Skokie dicistro-like virus]	7.3e-119	98.9	33.2737	Viruses;Riboviria;Orthornavirae;Pisuviricota;Pisoniviricetes;Picornavirales;Dicistroviridae;unclassified Dicistroviridae;Skokie dicistro-like virus	unknown		63	559	unclassified Dicistroviridae
8jo-whale_blow_S6_L002	k141_28412	ULF99631.1 MAG: putative RNA-dependent RNA polymerase, partial [Polycipiviridae sp.]	1.91e-91	98	27.0417	Viruses;Riboviria;Orthornavirae;Pisuviricota;Pisoniviricetes;Picornavirales;Polycipiviridae;unclassified Polycipiviridae;Polycipiviridae sp.	Viruses	Viruses;Riboviria;Orthornavirae;Pisuviricota;Pisoniviricetes;Picornavirales;Polycipiviridae;unclassified Polycipiviridae;Polycipiviridae sp.	63	551	Polycipiviridae sp.
8jo-whale_blow_S6_L002	NODE_54413_length_263_cov_8.682927	QPG92978.1 polyprotein 1 [Skokie dicistro-like virus]	6.18e-51	100	33.0798	Viruses;Riboviria;Orthornavirae;Pisuviricota;Pisoniviricetes;Picornavirales;Dicistroviridae;unclassified Dicistroviridae;Skokie dicistro-like virus	Viruses	Viruses;Riboviria;Orthornavirae;Pisuviricota;Pisoniviricetes;Picornavirales;Dicistroviridae;unclassified Dicistroviridae;Skokie dicistro-like virus	61	263	unclassified Dicistroviridae
8jo-whale_blow_S6_L002	NODE_9597_length_368_cov_11.966543	ULF99631.1 MAG: putative RNA-dependent RNA polymerase, partial [Polycipiviridae sp.]	2.84e-77	97.5	33.1522	Viruses;Riboviria;Orthornavirae;Pisuviricota;Pisoniviricetes;Picornavirales;Polycipiviridae;unclassified Polycipiviridae;Polycipiviridae sp.	Viruses	Viruses;Riboviria;Orthornavirae;Pisuviricota;Pisoniviricetes;Picornavirales;Polycipiviridae;unclassified Polycipiviridae;Polycipiviridae sp.	60	368	Polycipiviridae sp.
8jo-whale_blow_S6_L002	NODE_132348_length_266_cov_17.556886_g129548_i0	DAP12957.1 MAG TPA: Tail tape measure [Caudoviricetes sp.]	1.95e-47	98.9	33.0827	Viruses;Duplodnaviria;Heunggongvirae;Uroviricota;Caudoviricetes;unclassified Caudoviricetes;Caudoviricetes sp.	Viruses	Viruses;Duplodnaviria;Heunggongvirae;Uroviricota;Caudoviricetes;unclassified Caudoviricetes;Caudoviricetes sp.	60	266	unclassified
8jo-whale_blow_S6_L002	NODE_136883_length_263_cov_4.475610_g134083_i0	DAO47502.1 MAG TPA: hypothetical protein [Caudoviricetes sp.]	5.35e-32	71.3	33.0798	Viruses;Duplodnaviria;Heunggongvirae;Uroviricota;Caudoviricetes;unclassified Caudoviricetes;Caudoviricetes sp.	unknown		60	263	unclassified
8jo-whale_blow_S6_L002	NODE_54575_length_263_cov_6.902439	CUQ87085.1 Uncharacterised protein [[Clostridium] innocuum]	3.98e-16	62	26.9962	Viruses	unknown		60	263	unclassified
8jo-whale_blow_S6_L002	NODE_207789_length_214_cov_23.765217_g204989_i0	DAR54551.1 MAG TPA: hypothetical protein [Caudoviricetes sp.]	8.04e-39	100	30.3738	Viruses;Duplodnaviria;Heunggongvirae;Uroviricota;Caudoviricetes;unclassified Caudoviricetes;Caudoviricetes sp.	Viruses	Viruses;Duplodnaviria;Heunggongvirae;Uroviricota;Caudoviricetes;unclassified Caudoviricetes;Caudoviricetes sp.	60	214	unclassified
8jo-whale_blow_S6_L002	k141_14615	QPG92978.1 polyprotein 1 [Skokie dicistro-like virus]	9.44e-51	96.9	24.9351	Viruses;Riboviria;Orthornavirae;Pisuviricota;Pisoniviricetes;Picornavirales;Dicistroviridae;unclassified Dicistroviridae;Skokie dicistro-like virus	Viruses	Viruses;Riboviria;Orthornavirae;Pisuviricota;Pisoniviricetes;Picornavirales;Dicistroviridae;unclassified Dicistroviridae;Skokie dicistro-like virus	59	385	unclassified Dicistroviridae
8jo-whale_blow_S6_L002	NODE_15643_length_490_cov_3.465473_g12856_i0	QPG92978.1 polyprotein 1 [Skokie dicistro-like virus]	6.56e-31	94.1	13.8776	Viruses;Riboviria;Orthornavirae;Pisuviricota;Pisoniviricetes;Picornavirales;Dicistroviridae;unclassified Dicistroviridae;Skokie dicistro-like virus	Viruses	Viruses;Riboviria;Orthornavirae;Pisuviricota;Pisoniviricetes;Picornavirales;Dicistroviridae;unclassified Dicistroviridae;Skokie dicistro-like virus	57	490	unclassified Dicistroviridae
8jo-whale_blow_S6_L002	NODE_3819_length_503_cov_6.143564	UPW42078.1 MAG: putative RNA dependent RNA polymerase [Zhejiang mito-like virus 16]	1.24e-36	53.4	29.4235	Viruses;Riboviria;Orthornavirae;Lenarviricota;Howeltoviricetes;Cryppavirales;Mitoviridae;unclassified Mitoviridae;Zhejiang mito-like virus 16	Viruses	Viruses;Riboviria;Orthornavirae;Lenarviricota;Howeltoviricetes;Cryppavirales;Mitoviridae;Mitovirus;unclassified Mitovirus;Botrytis cinerea mitovirus 8	56	503	unclassified Mitoviridae
8jo-whale_blow_S6_L002	NODE_35874_length_337_cov_10.096639_g33075_i0	QPG92979.1 polyprotein 2 [Skokie dicistro-like virus]	1.58e-65	97.3	32.9377	Viruses;Riboviria;Orthornavirae;Pisuviricota;Pisoniviricetes;Picornavirales;Dicistroviridae;unclassified Dicistroviridae;Skokie dicistro-like virus	Viruses	Viruses;Riboviria;Orthornavirae;Pisuviricota;Pisoniviricetes;Picornavirales;Dicistroviridae;unclassified Dicistroviridae;Skokie dicistro-like virus	56	337	unclassified Dicistroviridae
8jo-whale_blow_S6_L002	NODE_81418_length_310_cov_11.672986_g78619_i0	WP_281335788.1 Rib/alpha-like domain-containing protein, partial [Streptococcus sp. ST22-14]	8.91e-59	96.1	32.9032	Viruses	unknown		56	310	unclassified
8jo-whale_blow_S6_L002	NODE_98267_length_296_cov_13.076142_g95467_i0	WP_171220439.1 penicillin-binding protein 1A [Enterovirga sp. DB1703]	2.07e-39	76.5	33.1081	Viruses	unknown		56	296	unclassified
8jo-whale_blow_S6_L002	NODE_23724_length_290_cov_13.277487	WP_281335788.1 Rib/alpha-like domain-containing protein, partial [Streptococcus sp. ST22-14]	1.47e-55	96.8	32.7586	Viruses	unknown		56	290	unclassified
8jo-whale_blow_S6_L002	NODE_20537_length_298_cov_10.507538	DAF34312.1 MAG TPA: hypothetical protein [Caudoviricetes sp.]	9.16e-31	73.8	26.8456	Viruses;Duplodnaviria;Heunggongvirae;Uroviricota;Caudoviricetes;unclassified Caudoviricetes;Caudoviricetes sp.	unknown		55	298	unclassified
8jo-whale_blow_S6_L002	NODE_118562_length_278_cov_15.106145_g115762_i0	WP_269443899.1 DUF3000 domain-containing protein [Jatrophihabitans sp. SB3-54]	3.76e-29	67.5	29.8561	Viruses	unknown		54	278	unclassified
8jo-whale_blow_S6_L002	NODE_155302_length_249_cov_7.920000_g152502_i0	QJA42331.1 RNA-dependent RNA polymerase, partial [Malassezia restricta virus MrV40L]	4.68e-45	100	32.9317	Viruses;Riboviria;Orthornavirae;Duplornaviricota;Chrymotiviricetes;Ghabrivirales;Totiviridae;unclassified Totiviridae;Malassezia restricta virus MrV40L	Viruses	Viruses;Riboviria;Orthornavirae;Duplornaviricota;Chrymotiviricetes;Ghabrivirales;Totiviridae;unclassified Totiviridae;Malassezia restricta virus MrV40L	54	249	unclassified Totiviridae
8jo-whale_blow_S6_L002	NODE_226090_length_205_cov_5.716981_g223290_i0	PYM63749.1 MAG: hypothetical protein DMD79_07940 [Candidatus Rokubacteria bacterium]	1.29e-18	78	24.3902	Viruses	unknown		54	205	unclassified
8jo-whale_blow_S6_L002	k141_7225	QPN36932.1 polyprotein, partial [Skokie dicistro-like virus]	1.32e-48	94.4	22.3618	Viruses;Riboviria;Orthornavirae;Pisuviricota;Pisoniviricetes;Picornavirales;Dicistroviridae;unclassified Dicistroviridae;Skokie dicistro-like virus	Viruses	Viruses;Riboviria;Orthornavirae;Pisuviricota;Pisoniviricetes;Picornavirales;Dicistroviridae;unclassified Dicistroviridae;Skokie dicistro-like virus	53	398	unclassified Dicistroviridae
8jo-whale_blow_S6_L002	k141_237	WPR16743.1 MAG: RNA-dependent RNA polymerase, partial [Dracophyllum associated botourmia-like virus 88]	2.36e-49	75.2	22.3881	Viruses;Riboviria;Orthornavirae;Lenarviricota;Miaviricetes;Ourlivirales;Botourmiaviridae;unclassified Botourmiaviridae;Dracophyllum associated botourmia-like virus 88	unknown		52	469	unclassified Botourmiaviridae
8jo-whale_blow_S6_L002	NODE_20615_length_426_cov_11.339450_g17820_i0	DAP69707.1 MAG TPA: hypothetical protein [Caudoviricetes sp.]	7.16e-42	88.9	19.0141	Viruses;Duplodnaviria;Heunggongvirae;Uroviricota;Caudoviricetes;unclassified Caudoviricetes;Caudoviricetes sp.	Viruses	Viruses;unclassified bacterial viruses;Bacteriophage sp.	52	426	unclassified
8jo-whale_blow_S6_L002	NODE_34166_length_344_cov_7.628571_g31367_i0	WPR16754.1 MAG: RNA-dependent RNA polymerase, partial [Dracophyllum associated botourmia-like virus 99]	3.78e-52	73.5	32.8488	Viruses;Riboviria;Orthornavirae;Lenarviricota;Miaviricetes;Ourlivirales;Botourmiaviridae;unclassified Botourmiaviridae;Dracophyllum associated botourmia-like virus 99	unknown		52	344	unclassified Botourmiaviridae
8jo-whale_blow_S6_L002	NODE_125259_length_272_cov_15.497110_g122459_i0	WP_244524836.1 MFS transporter [Trujillella endophytica]	1.82e-28	66.7	33.0882	Viruses	unknown		52	272	unclassified
8jo-whale_blow_S6_L002	NODE_208263_length_214_cov_11.234783_g205463_i0	PYM63748.1 MAG: hypothetical protein DMD79_07935 [Candidatus Rokubacteria bacterium]	2.45e-15	58.6	32.7103	Viruses	unknown		51	214	unclassified
8jo-whale_blow_S6_L002	NODE_10958_length_354_cov_3.843137	MDE8717893.1 amino acid ABC transporter ATP-binding protein [[Eubacterium] siraeum]	5.4e-39	100	18.6441	Viruses	unknown		50	354	unclassified
8jo-whale_blow_S6_L002	NODE_96862_length_301_cov_3.247525_g94062_i0	DAG35980.1 MAG TPA: hypothetical protein [Caudoviricetes sp.]	2.93e-06	58.3	11.9601	Viruses;Duplodnaviria;Heunggongvirae;Uroviricota;Caudoviricetes;unclassified Caudoviricetes;Caudoviricetes sp.	Viruses	Viruses;Duplodnaviria;Heunggongvirae;Uroviricota;Caudoviricetes;unclassified Caudoviricetes;Caudoviricetes sp.	50	301	unclassified
8jo-whale_blow_S6_L002	NODE_96862_length_301_cov_3.247525_g94062_i0	DAD55627.1 MAG TPA: hypothetical protein [Bacteriophage sp.]	2.93e-06	58.3	11.9601	Viruses;unclassified bacterial viruses;Bacteriophage sp.	Viruses	Viruses;Duplodnaviria;Heunggongvirae;Uroviricota;Caudoviricetes;unclassified Caudoviricetes;Caudoviricetes sp.	50	301	unclassified
8jo-whale_blow_S6_L002	NODE_95728_length_304_cov_6.780488_g92929_i0	EDO61937.1 hypothetical protein CLOLEP_01448 [[Clostridium] leptum DSM 753]	2.69e-15	64.1	21.0526	Viruses	unknown		49	304	unclassified
8jo-whale_blow_S6_L002	NODE_151141_length_252_cov_15.150327_g148341_i0	DAS10060.1 MAG TPA: Plasmid replication region DNA-binding N-term [Inoviridae sp.]	1.27e-13	69.9	32.9365	Viruses;Monodnaviria;Loebvirae;Hofneiviricota;Faserviricetes;Tubulavirales;Inoviridae;unclassified Inoviridae;Inoviridae sp.	Viruses	Viruses;Monodnaviria;Loebvirae;Hofneiviricota;Faserviricetes;Tubulavirales;Inoviridae;unclassified Inoviridae;Inoviridae sp.	49	252	Inoviridae sp.
8jo-whale_blow_S6_L002	NODE_44741_length_312_cov_9.436620_g41942_i0	DAM29787.1 MAG TPA: protein of unknown function (DUF5048) [Caudoviricetes sp.]	6.24e-24	100	16.0256	Viruses;Duplodnaviria;Heunggongvirae;Uroviricota;Caudoviricetes;unclassified Caudoviricetes;Caudoviricetes sp.	Viruses	Viruses;Duplodnaviria;Heunggongvirae;Uroviricota;Caudoviricetes;unclassified Caudoviricetes;Caudoviricetes sp.	48	312	unclassified
8jo-whale_blow_S6_L002	NODE_26683_length_287_cov_15.606383	DAP69707.1 MAG TPA: hypothetical protein [Caudoviricetes sp.]	1.18e-42	88.9	28.223	Viruses;Duplodnaviria;Heunggongvirae;Uroviricota;Caudoviricetes;unclassified Caudoviricetes;Caudoviricetes sp.	Viruses	Viruses;unclassified bacterial viruses;Bacteriophage sp.	48	287	unclassified
8jo-whale_blow_S6_L002	NODE_55391_length_262_cov_19.490798	BDF97667.1 RNA-dependent RNA polymerase [Penicillium vanoranjei associated RNA virus 1]	3.06e-19	55.2	33.2061	Viruses;Riboviria;unclassified Riboviria;Penicillium vanoranjei associated RNA virus 1	Viruses	Viruses;Riboviria;unclassified Riboviria;Riboviria sp.	48	262	unclassified
8jo-whale_blow_S6_L002	NODE_141429_length_259_cov_13.800000_g138629_i0	WP_265541028.1 7-carboxy-7-deazaguanine synthase [Sphingomonas sp. S6-11]	1.12e-39	91.9	28.5714	Viruses	unknown		48	259	unclassified
8jo-whale_blow_S6_L002	NODE_190287_length_225_cov_16.166667_g187487_i0	WP_268757907.1 methyltransferase domain-containing protein [Amycolatopsis sp. HUAS 11-8]	3.74e-39	93.2	32.4444	Viruses	unknown		48	225	unclassified
8jo-whale_blow_S6_L002	NODE_215156_length_210_cov_13.702703_g212356_i0	WPR16700.1 MAG: RNA-dependent RNA polymerase, partial [Dracophyllum associated botourmia-like virus 44]	2.53e-38	88.4	32.8571	Viruses;Riboviria;Orthornavirae;Lenarviricota;Miaviricetes;Ourlivirales;Botourmiaviridae;unclassified Botourmiaviridae;Dracophyllum associated botourmia-like virus 44	unknown		48	210	unclassified Botourmiaviridae
8jo-whale_blow_S6_L002	NODE_224693_length_205_cov_15.273585_g221893_i0	QJA42330.1 capsid protein [Malassezia restricta virus MrV40L]	6.98e-37	98.5	33.1707	Viruses;Riboviria;Orthornavirae;Duplornaviricota;Chrymotiviricetes;Ghabrivirales;Totiviridae;unclassified Totiviridae;Malassezia restricta virus MrV40L	Viruses	Viruses;Riboviria;Orthornavirae;Duplornaviricota;Chrymotiviricetes;Ghabrivirales;Totiviridae;unclassified Totiviridae;Malassezia restricta virus MrV40L	48	205	unclassified Totiviridae
8jo-whale_blow_S6_L002	NODE_23381_length_401_cov_10.430464_g20586_i0	QPN36932.1 polyprotein, partial [Skokie dicistro-like virus]	1.11e-87	100	33.1671	Viruses;Riboviria;Orthornavirae;Pisuviricota;Pisoniviricetes;Picornavirales;Dicistroviridae;unclassified Dicistroviridae;Skokie dicistro-like virus	Viruses	Viruses;Riboviria;Orthornavirae;Pisuviricota;Pisoniviricetes;Picornavirales;Dicistroviridae;unclassified Dicistroviridae;Skokie dicistro-like virus	47	401	unclassified Dicistroviridae
8jo-whale_blow_S6_L002	NODE_97553_length_299_cov_2.160000_g94753_i0	QPG92978.1 polyprotein 1 [Skokie dicistro-like virus]	4.77e-57	100	33.1104	Viruses;Riboviria;Orthornavirae;Pisuviricota;Pisoniviricetes;Picornavirales;Dicistroviridae;unclassified Dicistroviridae;Skokie dicistro-like virus	Viruses	Viruses;Riboviria;Orthornavirae;Pisuviricota;Pisoniviricetes;Picornavirales;Dicistroviridae;unclassified Dicistroviridae;Skokie dicistro-like virus	46	299	unclassified Dicistroviridae
8jo-whale_blow_S6_L002	NODE_198140_length_220_cov_13.280992_g195340_i0	WAL01499.1 non-structural protein [Electric ant polycipivirus 1]	2.28e-11	63.3	22.2727	Viruses;Riboviria;Orthornavirae;Pisuviricota;Pisoniviricetes;Picornavirales;Polycipiviridae;unclassified Polycipiviridae;Electric ant polycipivirus 1	Viruses	Viruses;Riboviria;Orthornavirae;Pisuviricota;Pisoniviricetes;Picornavirales;Polycipiviridae;unclassified Polycipiviridae;Polycipiviridae sp.	46	220	unclassified Polycipiviridae
8jo-whale_blow_S6_L002	NODE_8291_length_385_cov_8.300699	QPG92979.1 polyprotein 2 [Skokie dicistro-like virus]	2.59e-77	95.3	32.987	Viruses;Riboviria;Orthornavirae;Pisuviricota;Pisoniviricetes;Picornavirales;Dicistroviridae;unclassified Dicistroviridae;Skokie dicistro-like virus	Viruses	Viruses;Riboviria;Orthornavirae;Pisuviricota;Pisoniviricetes;Picornavirales;Dicistroviridae;unclassified Dicistroviridae;Skokie dicistro-like virus	45	385	unclassified Dicistroviridae
8jo-whale_blow_S6_L002	k141_16702	DAP69707.1 MAG TPA: hypothetical protein [Caudoviricetes sp.]	2.08e-41	88.9	15.7588	Viruses;Duplodnaviria;Heunggongvirae;Uroviricota;Caudoviricetes;unclassified Caudoviricetes;Caudoviricetes sp.	Viruses	Viruses;unclassified bacterial viruses;Bacteriophage sp.	44	514	unclassified
8jo-whale_blow_S6_L002	NODE_14745_length_506_cov_3.963145_g11963_i0	DAK45181.1 MAG TPA: hypothetical protein [Caudoviricetes sp.]	1.1e-70	96.5	22.5296	Viruses;Duplodnaviria;Heunggongvirae;Uroviricota;Caudoviricetes;unclassified Caudoviricetes;Caudoviricetes sp.	Viruses	Viruses;Duplodnaviria;Heunggongvirae;Uroviricota;Caudoviricetes;unclassified Caudoviricetes;Caudoviricetes sp.	44	506	unclassified
8jo-whale_blow_S6_L002	NODE_64526_length_311_cov_9.523585_g61727_i0	DAK45114.1 MAG TPA: portal protein [Caudoviricetes sp.]	1.09e-49	80	40.1929	Viruses;Duplodnaviria;Heunggongvirae;Uroviricota;Caudoviricetes;unclassified Caudoviricetes;Caudoviricetes sp.	Viruses	Viruses;Duplodnaviria;Heunggongvirae;Uroviricota;Caudoviricetes;unclassified Caudoviricetes;Caudoviricetes sp.	44	311	unclassified
8jo-whale_blow_S6_L002	NODE_64526_length_311_cov_9.523585_g61727_i0	DAE95241.1 MAG TPA: portal protein [Caudoviricetes sp.]	1.09e-49	80	40.1929	Viruses;Duplodnaviria;Heunggongvirae;Uroviricota;Caudoviricetes;unclassified Caudoviricetes;Caudoviricetes sp.	Viruses	Viruses;Duplodnaviria;Heunggongvirae;Uroviricota;Caudoviricetes;unclassified Caudoviricetes;Caudoviricetes sp.	44	311	unclassified
8jo-whale_blow_S6_L002	NODE_64526_length_311_cov_9.523585_g61727_i0	DAN58001.1 MAG TPA: portal protein [Caudoviricetes sp.]	1.09e-49	80	40.1929	Viruses;Duplodnaviria;Heunggongvirae;Uroviricota;Caudoviricetes;unclassified Caudoviricetes;Caudoviricetes sp.	Viruses	Viruses;Duplodnaviria;Heunggongvirae;Uroviricota;Caudoviricetes;unclassified Caudoviricetes;Caudoviricetes sp.	44	311	unclassified
8jo-whale_blow_S6_L002	NODE_64526_length_311_cov_9.523585_g61727_i0	DAQ81744.1 MAG TPA: portal protein [Caudoviricetes sp.]	1.09e-49	80	40.1929	Viruses;Duplodnaviria;Heunggongvirae;Uroviricota;Caudoviricetes;unclassified Caudoviricetes;Caudoviricetes sp.	Viruses	Viruses;Duplodnaviria;Heunggongvirae;Uroviricota;Caudoviricetes;unclassified Caudoviricetes;Caudoviricetes sp.	44	311	unclassified
8jo-whale_blow_S6_L002	NODE_95350_length_305_cov_7.398058_g92551_i0	EDO61933.1 hypothetical protein CLOLEP_01442 [[Clostridium] leptum DSM 753]	6.47e-12	61.5	21.3115	Viruses	unknown		44	305	unclassified
8jo-whale_blow_S6_L002	NODE_99079_length_295_cov_10.525510_g96279_i0	HEX2083883.1 Grx4 family monothiol glutaredoxin [Xanthomonadaceae bacterium]	4.55e-35	83.8	23.0508	Viruses	unknown		44	295	unclassified
8jo-whale_blow_S6_L002	NODE_186742_length_228_cov_4.031008_g183942_i0	RKX23888.1 MAG: hypothetical protein DRP46_14080 [candidate division Zixibacteria bacterium]	1.28e-05	64.9	16.2281	Viruses	unknown		44	228	unclassified
8jo-whale_blow_S6_L002	NODE_38653_length_327_cov_5.100877_g35854_i0	GFZ26117.1 hypothetical protein CMETHOX_40400 [[Clostridium] methoxybenzovorans]	2.44e-05	71.4	10.7034	Viruses	unknown	unclassified entries;unclassified sequences;unidentified	43	327	unclassified
8jo-whale_blow_S6_L002	NODE_19319_length_303_cov_7.470588	WP_224218689.1 DUF1542 domain-containing protein, partial [Streptococcus sp. IMAU 99199]	1.25e-24	78.2	28.7129	Viruses	unknown		43	303	unclassified
8jo-whale_blow_S6_L002	k141_31737	QJA42331.1 RNA-dependent RNA polymerase, partial [Malassezia restricta virus MrV40L]	9.54e-64	89.4	32.8488	Viruses;Riboviria;Orthornavirae;Duplornaviricota;Chrymotiviricetes;Ghabrivirales;Totiviridae;unclassified Totiviridae;Malassezia restricta virus MrV40L	Viruses	Viruses;Riboviria;Orthornavirae;Duplornaviricota;Chrymotiviricetes;Ghabrivirales;Totiviridae;unclassified Totiviridae;Malassezia restricta virus MrV40L	42	344	unclassified Totiviridae
8jo-whale_blow_S6_L002	NODE_81837_length_310_cov_9.284360_g79038_i0	DAI00952.1 MAG TPA: hypothetical protein [Caudoviricetes sp.]	3.11e-14	100	10.9677	Viruses;Duplodnaviria;Heunggongvirae;Uroviricota;Caudoviricetes;unclassified Caudoviricetes;Caudoviricetes sp.	Viruses	Viruses;Duplodnaviria;Heunggongvirae;Uroviricota;Caudoviricetes;unclassified Caudoviricetes;Caudoviricetes sp.	42	310	unclassified
8jo-whale_blow_S6_L002	NODE_82175_length_310_cov_8.218009_g79376_i0	DAR59862.1 MAG TPA: hypothetical protein [Caudoviricetes sp.]	1.54e-25	97.9	15.1613	Viruses;Duplodnaviria;Heunggongvirae;Uroviricota;Caudoviricetes;unclassified Caudoviricetes;Caudoviricetes sp.	Viruses	Viruses;Duplodnaviria;Heunggongvirae;Uroviricota;Caudoviricetes;unclassified Caudoviricetes;Caudoviricetes sp.	42	310	unclassified
8jo-whale_blow_S6_L002	NODE_129170_length_269_cov_6.170588_g126370_i0	EDY81568.1 hypothetical protein VDG1235_1186 [Verrucomicrobiae bacterium DG1235]	2.04e-12	71.8	14.4981	Viruses	unknown		42	269	unclassified
8jo-whale_blow_S6_L002	NODE_141710_length_259_cov_7.912500_g138910_i0	DAP69707.1 MAG TPA: hypothetical protein [Caudoviricetes sp.]	6.72e-26	81.3	24.7104	Viruses;Duplodnaviria;Heunggongvirae;Uroviricota;Caudoviricetes;unclassified Caudoviricetes;Caudoviricetes sp.	Viruses	Viruses;Duplodnaviria;Heunggongvirae;Uroviricota;Caudoviricetes;unclassified Caudoviricetes;Siphoviridae sp. ctHip2	42	259	unclassified
8jo-whale_blow_S6_L002	NODE_195034_length_222_cov_11.764228_g192234_i0	DAJ94970.1 MAG TPA: hypothetical protein [Caudoviricetes sp.]	1.14e-13	94.3	15.7658	Viruses;Duplodnaviria;Heunggongvirae;Uroviricota;Caudoviricetes;unclassified Caudoviricetes;Caudoviricetes sp.	Viruses	Viruses;unclassified bacterial viruses;Bacteriophage sp.	42	222	unclassified
8jo-whale_blow_S6_L002	NODE_12247_length_343_cov_7.692623	URG15557.1 MAG: RNA dependent RNA polymerase, partial [Leviviridae sp.]	3.76e-43	77	29.1545	Viruses;Riboviria;Orthornavirae;Lenarviricota;Leviviricetes;Norzivirales;Fiersviridae;unclassified Fiersviridae;Leviviridae sp.	Viruses	Viruses;Riboviria;Orthornavirae;Lenarviricota;Leviviricetes;Norzivirales;Fiersviridae;unclassified Fiersviridae;Leviviridae sp.	41	343	Leviviridae sp.
8jo-whale_blow_S6_L002	NODE_230273_length_203_cov_5.701923_g227473_i0	QPF16728.1 hypothetical protein 2 [Skokie reo-like virus]	5.81e-38	98.5	33.0049	Viruses;Riboviria;Orthornavirae;Duplornaviricota;Resentoviricetes;Reovirales;unclassified Reovirales;Skokie reo-like virus	Viruses	Viruses;Riboviria;Orthornavirae;Duplornaviricota;Resentoviricetes;Reovirales;unclassified Reovirales;Skokie reo-like virus	41	203	unclassified
8jo-whale_blow_S6_L002	NODE_33698_length_346_cov_6.198381_g30899_i0	UUW21016.1 MAG: putative RNA-dependent RNA polymerase, partial [Hangzhou botourmia-like virus 4]	1.09e-17	53.3	26.5896	Viruses;Riboviria;Orthornavirae;Lenarviricota;Miaviricetes;Ourlivirales;Botourmiaviridae;unclassified Botourmiaviridae;Hangzhou botourmia-like virus 4	unknown		40	346	unclassified Botourmiaviridae
8jo-whale_blow_S6_L002	NODE_71349_length_311_cov_4.716981_g68550_i0	DAN47130.1 MAG TPA: hypothetical protein, partial [Caudoviricetes sp.]	5.95e-14	88.4	13.8264	Viruses;Duplodnaviria;Heunggongvirae;Uroviricota;Caudoviricetes;unclassified Caudoviricetes;Caudoviricetes sp.	Viruses	Viruses;Duplodnaviria;Heunggongvirae;Uroviricota;Caudoviricetes;unclassified Caudoviricetes;Caudoviricetes sp.	40	311	unclassified
8jo-whale_blow_S6_L002	NODE_136366_length_263_cov_9.451220_g133566_i0	CUQ87085.1 Uncharacterised protein [[Clostridium] innocuum]	3.98e-16	62	26.9962	Viruses	unknown		40	263	unclassified
8jo-whale_blow_S6_L002	NODE_217415_length_209_cov_9.518182_g214615_i0	QNJ34608.1 capsid protein [Malassezia sympodialis mycovirus]	1.67e-39	100	32.5359	Viruses;Riboviria;Orthornavirae;Duplornaviricota;Chrymotiviricetes;Ghabrivirales;Totiviridae;unclassified Totiviridae;Malassezia sympodialis mycovirus	Viruses	Viruses;Riboviria;Orthornavirae;Duplornaviricota;Chrymotiviricetes;Ghabrivirales;Totiviridae;unclassified Totiviridae;Malassezia sympodialis mycovirus	40	209	unclassified Totiviridae
8jo-whale_blow_S6_L002	NODE_228652_length_203_cov_18.855769_g225852_i0	DAT52956.1 MAG TPA: major capsid protein [Caudoviricetes sp.]	4.35e-36	100	33.0049	Viruses;Duplodnaviria;Heunggongvirae;Uroviricota;Caudoviricetes;unclassified Caudoviricetes;Caudoviricetes sp.	Viruses	Viruses;Duplodnaviria;Heunggongvirae;Uroviricota;Caudoviricetes;unclassified Caudoviricetes;Caudoviricetes sp.	40	203	unclassified
8jo-whale_blow_S6_L002	NODE_40143_length_322_cov_4.542601_g37344_i0	DAK35274.1 MAG TPA: hypothetical protein [Caudoviricetes sp.]	5.05e-08	71	9.62733	Viruses;Duplodnaviria;Heunggongvirae;Uroviricota;Caudoviricetes;unclassified Caudoviricetes;Caudoviricetes sp.	unknown		39	322	unclassified
8jo-whale_blow_S6_L002	NODE_200026_length_219_cov_10.300000_g197226_i0	RKX23888.1 MAG: hypothetical protein DRP46_14080 [candidate division Zixibacteria bacterium]	1.57e-05	70.3	16.895	Viruses	unknown		39	219	unclassified
8jo-whale_blow_S6_L002	NODE_36201_length_336_cov_6.696203_g33402_i0	DAV52911.1 MAG TPA: virion morphogenesis protein [Caudoviricetes sp.]	9.75e-28	89.6	19.9405	Viruses;Duplodnaviria;Heunggongvirae;Uroviricota;Caudoviricetes;unclassified Caudoviricetes;Caudoviricetes sp.	Viruses	Viruses;Duplodnaviria;Heunggongvirae;Uroviricota;Caudoviricetes;unclassified Caudoviricetes;Caudoviricetes sp.	38	336	unclassified
8jo-whale_blow_S6_L002	NODE_36201_length_336_cov_6.696203_g33402_i0	DAP12960.1 MAG TPA: virion morphogenesis protein [Caudoviricetes sp.]	9.75e-28	89.6	19.9405	Viruses;Duplodnaviria;Heunggongvirae;Uroviricota;Caudoviricetes;unclassified Caudoviricetes;Caudoviricetes sp.	Viruses	Viruses;Duplodnaviria;Heunggongvirae;Uroviricota;Caudoviricetes;unclassified Caudoviricetes;Caudoviricetes sp.	38	336	unclassified
8jo-whale_blow_S6_L002	NODE_42270_length_315_cov_10.828704_g39471_i0	DAV52902.1 MAG TPA: hypothetical protein [Caudoviricetes sp.]	4.41e-21	100	16.1905	Viruses;Duplodnaviria;Heunggongvirae;Uroviricota;Caudoviricetes;unclassified Caudoviricetes;Caudoviricetes sp.	Viruses	Viruses;unclassified bacterial viruses;environmental samples;uncultured phage	38	315	unclassified
8jo-whale_blow_S6_L002	NODE_42270_length_315_cov_10.828704_g39471_i0	DAV48987.1 MAG TPA: hypothetical protein [Caudoviricetes sp.]	4.41e-21	100	16.1905	Viruses;Duplodnaviria;Heunggongvirae;Uroviricota;Caudoviricetes;unclassified Caudoviricetes;Caudoviricetes sp.	Viruses	Viruses;unclassified bacterial viruses;environmental samples;uncultured phage	38	315	unclassified
8jo-whale_blow_S6_L002	NODE_20204_length_299_cov_17.455000	QDH88072.1 MAG: RNA-dependent RNA polymerase, partial [Riboviria sp.]	2.34e-53	93.3	30.1003	Viruses;Riboviria;unclassified Riboviria;Riboviria sp.	Viruses	Viruses;Riboviria;unclassified Riboviria;Riboviria sp.	38	299	unclassified
8jo-whale_blow_S6_L002	NODE_158530_length_247_cov_4.500000_g155730_i0	DAO47508.1 MAG TPA: hypothetical protein [Caudoviricetes sp.]	7e-16	69	23.4818	Viruses;Duplodnaviria;Heunggongvirae;Uroviricota;Caudoviricetes;unclassified Caudoviricetes;Caudoviricetes sp.	unknown		38	247	unclassified
8jo-whale_blow_S6_L002	NODE_185504_length_228_cov_15.170543_g182704_i0	EDO61937.1 hypothetical protein CLOLEP_01448 [[Clostridium] leptum DSM 753]	7.57e-21	82.4	22.3684	Viruses	unknown		38	228	unclassified
8jo-whale_blow_S6_L002	NODE_218391_length_209_cov_4.681818_g215591_i0	DAO47502.1 MAG TPA: hypothetical protein [Caudoviricetes sp.]	3.13e-33	84.1	33.0144	Viruses;Duplodnaviria;Heunggongvirae;Uroviricota;Caudoviricetes;unclassified Caudoviricetes;Caudoviricetes sp.	unknown	unclassified entries;unclassified sequences;environmental samples;uncultured organism	38	209	unclassified
8jo-whale_blow_S6_L002	k141_23131	DAJ39730.1 MAG TPA: hypothetical protein [Caudoviricetes sp.]	5.26e-07	79.4	9.21409	Viruses;Duplodnaviria;Heunggongvirae;Uroviricota;Caudoviricetes;unclassified Caudoviricetes;Caudoviricetes sp.	Viruses	Viruses;Duplodnaviria;Heunggongvirae;Uroviricota;Caudoviricetes;unclassified Caudoviricetes;Caudoviricetes sp.	37	369	unclassified
8jo-whale_blow_S6_L002	NODE_13787_length_332_cov_7.871245	DAU15955.1 MAG TPA: pyruvate kinase [Caudoviricetes sp.]	4.65e-66	100	33.1325	Viruses;Duplodnaviria;Heunggongvirae;Uroviricota;Caudoviricetes;unclassified Caudoviricetes;Caudoviricetes sp.	Viruses	Viruses;unclassified bacterial viruses;Bacteriophage sp.	37	332	unclassified
8jo-whale_blow_S6_L002	NODE_131667_length_267_cov_5.529762_g128867_i0	EDO61937.1 hypothetical protein CLOLEP_01448 [[Clostridium] leptum DSM 753]	2.44e-44	86	32.2097	Viruses	unknown		37	267	unclassified
8jo-whale_blow_S6_L002	NODE_82423_length_310_cov_7.725118_g79624_i0	WP_324278536.1 phosphoglucomutase [Blastococcus sp. BMG 8361]	3.16e-20	53.2	35.8065	Viruses	unknown		36	310	unclassified
8jo-whale_blow_S6_L002	NODE_171688_length_237_cov_12.050725_g168888_i0	DAS15906.1 MAG TPA: protein of unknown function (DUF5047), partial [Caudoviricetes sp.]	2.09e-19	71.7	25.3165	Viruses;Duplodnaviria;Heunggongvirae;Uroviricota;Caudoviricetes;unclassified Caudoviricetes;Caudoviricetes sp.	Viruses	Viruses;Duplodnaviria;Heunggongvirae;Uroviricota;Caudoviricetes;unclassified Caudoviricetes;Caudoviricetes sp.	36	237	unclassified
8jo-whale_blow_S6_L002	NODE_26715_length_380_cov_5.782918_g23917_i0	DAV52963.1 MAG TPA: prohead serine protease [Caudoviricetes sp.]	3.15e-55	84.1	33.1579	Viruses;Duplodnaviria;Heunggongvirae;Uroviricota;Caudoviricetes;unclassified Caudoviricetes;Caudoviricetes sp.	Viruses	Viruses;Duplodnaviria;Heunggongvirae;Uroviricota;Caudoviricetes;unclassified Caudoviricetes;Caudoviricetes sp.	35	380	unclassified
8jo-whale_blow_S6_L002	k141_16271	BAR31875.1 major capsid protein [uncultured Mediterranean phage uvMED]	3.73e-62	96.5	32.9446	Viruses;Duplodnaviria;Heunggongvirae;Uroviricota;Caudoviricetes;environmental samples;uncultured Mediterranean phage uvMED	Viruses	Viruses;Duplodnaviria;Heunggongvirae;Uroviricota;Caudoviricetes;Kyanoviridae;unclassified Kyanoviridae;Synechococcus phage S-B05	35	343	unclassified
8jo-whale_blow_S6_L002	NODE_186547_length_228_cov_5.224806_g183747_i0	EDK22958.1 hypothetical protein RUMTOR_02878 [[Ruminococcus] torques ATCC 27756]	5.79e-25	70.6	29.8246	Viruses	unknown		35	228	unclassified
8jo-whale_blow_S6_L002	NODE_233639_length_201_cov_9.431373_g230839_i0	EDO61937.1 hypothetical protein CLOLEP_01448 [[Clostridium] leptum DSM 753]	5.6e-30	81.8	32.8358	Viruses	unknown		35	201	unclassified
8jo-whale_blow_S6_L002	NODE_23448_length_401_cov_3.099338_g20653_i0	WP_241878593.1 preprotein translocase subunit SecE [Psychrobacter sp. PraFG1]	3.95e-16	73.5	12.2195	Viruses	unknown		34	401	unclassified
8jo-whale_blow_S6_L002	NODE_20807_length_297_cov_9.262626	QPN36932.1 polyprotein, partial [Skokie dicistro-like virus]	8.32e-60	99	32.9966	Viruses;Riboviria;Orthornavirae;Pisuviricota;Pisoniviricetes;Picornavirales;Dicistroviridae;unclassified Dicistroviridae;Skokie dicistro-like virus	Viruses	Viruses;Riboviria;Orthornavirae;Pisuviricota;Pisoniviricetes;Picornavirales;Dicistroviridae;unclassified Dicistroviridae;Skokie dicistro-like virus	34	297	unclassified Dicistroviridae
8jo-whale_blow_S6_L002	NODE_49112_length_267_cov_10.303571	QPG92979.1 polyprotein 2 [Skokie dicistro-like virus]	8.34e-49	97.7	32.5843	Viruses;Riboviria;Orthornavirae;Pisuviricota;Pisoniviricetes;Picornavirales;Dicistroviridae;unclassified Dicistroviridae;Skokie dicistro-like virus	unknown		34	267	unclassified Dicistroviridae
8jo-whale_blow_S6_L002	NODE_174764_length_235_cov_11.139706_g171964_i0	WBO82654.1 response regulator transcription factor [Streptomyces sp. SBE_14.2]	1.52e-37	87.2	33.1915	Viruses	unknown		34	235	unclassified
8jo-whale_blow_S6_L002	NODE_180051_length_232_cov_5.473684_g177251_i0	QPN36932.1 polyprotein, partial [Skokie dicistro-like virus]	5.87e-34	100	26.7241	Viruses;Riboviria;Orthornavirae;Pisuviricota;Pisoniviricetes;Picornavirales;Dicistroviridae;unclassified Dicistroviridae;Skokie dicistro-like virus	unknown		34	232	unclassified Dicistroviridae
8jo-whale_blow_S6_L002	NODE_223871_length_206_cov_6.710280_g221071_i0	QPN36932.1 polyprotein, partial [Skokie dicistro-like virus]	7.65e-38	100	33.0097	Viruses;Riboviria;Orthornavirae;Pisuviricota;Pisoniviricetes;Picornavirales;Dicistroviridae;unclassified Dicistroviridae;Skokie dicistro-like virus	Viruses	Viruses;Riboviria;Orthornavirae;Pisuviricota;Pisoniviricetes;Picornavirales;Dicistroviridae;unclassified Dicistroviridae;Skokie dicistro-like virus	34	206	unclassified Dicistroviridae
8jo-whale_blow_S6_L002	NODE_36034_length_337_cov_3.319328_g33235_i0	WPR16682.1 MAG: RNA-dependent RNA polymerase, partial [Dracophyllum associated botourmia-like virus 21]	1.97e-25	82.8	17.2107	Viruses;Riboviria;Orthornavirae;Lenarviricota;Miaviricetes;Ourlivirales;Botourmiaviridae;unclassified Botourmiaviridae;Dracophyllum associated botourmia-like virus 21	unknown		33	337	unclassified Botourmiaviridae
8jo-whale_blow_S6_L002	NODE_105833_length_290_cov_8.408377_g103033_i0	WP_286055002.1 S1 family peptidase [Actinomycetospora sp. Odt1-22]	5.08e-31	58.9	32.7586	Viruses	unknown		33	290	unclassified
8jo-whale_blow_S6_L002	k141_4606	EDO61933.1 hypothetical protein CLOLEP_01442 [[Clostridium] leptum DSM 753]	1.31e-11	60.6	16.4589	Viruses	unknown		32	401	unclassified
8jo-whale_blow_S6_L002	k141_24189	QPG92978.1 polyprotein 1 [Skokie dicistro-like virus]	4.35e-58	98.1	26.3959	Viruses;Riboviria;Orthornavirae;Pisuviricota;Pisoniviricetes;Picornavirales;Dicistroviridae;unclassified Dicistroviridae;Skokie dicistro-like virus	Viruses	Viruses;Riboviria;Orthornavirae;Pisuviricota;Pisoniviricetes;Picornavirales;Dicistroviridae;unclassified Dicistroviridae;Skokie dicistro-like virus	32	394	unclassified Dicistroviridae
8jo-whale_blow_S6_L002	NODE_46373_length_312_cov_7.098592_g43574_i0	ULF99631.1 MAG: putative RNA-dependent RNA polymerase, partial [Polycipiviridae sp.]	9.39e-19	98	15.7051	Viruses;Riboviria;Orthornavirae;Pisuviricota;Pisoniviricetes;Picornavirales;Polycipiviridae;unclassified Polycipiviridae;Polycipiviridae sp.	Viruses	Viruses;Riboviria;Orthornavirae;Pisuviricota;Pisoniviricetes;Picornavirales;Polycipiviridae;unclassified Polycipiviridae;Polycipiviridae sp.	32	312	Polycipiviridae sp.
8jo-whale_blow_S6_L002	NODE_65853_length_311_cov_7.646226_g63054_i0	DAK45154.1 MAG TPA: hypothetical protein [Caudoviricetes sp.]	9.49e-56	81.8	38.9068	Viruses;Duplodnaviria;Heunggongvirae;Uroviricota;Caudoviricetes;unclassified Caudoviricetes;Caudoviricetes sp.	Viruses	Viruses;Duplodnaviria;Heunggongvirae;Uroviricota;Caudoviricetes;unclassified Caudoviricetes;Caudoviricetes sp.	32	311	unclassified
8jo-whale_blow_S6_L002	NODE_112762_length_284_cov_4.470270_g109962_i0	WPR16808.1 MAG: RNA-dependent RNA polymerase, partial [Lwood associated botourmia-like virus 29]	5.09e-55	91.5	33.0986	Viruses;Riboviria;Orthornavirae;Lenarviricota;Miaviricetes;Ourlivirales;Botourmiaviridae;unclassified Botourmiaviridae;Lwood associated botourmia-like virus 29	unknown		32	284	unclassified Botourmiaviridae
8jo-whale_blow_S6_L002	NODE_121118_length_276_cov_6.468927_g118318_i0	EDO61937.1 hypothetical protein CLOLEP_01448 [[Clostridium] leptum DSM 753]	1.75e-10	69.8	15.5797	Viruses	unknown		32	276	unclassified
8jo-whale_blow_S6_L002	NODE_124971_length_273_cov_2.706897_g122171_i0	ELY20074.1 hypothetical protein HALTITAN_3299 [Halomonas titanicae BH1]	5.3e-35	68.1	33.3333	Viruses	unknown		32	273	unclassified
8jo-whale_blow_S6_L002	NODE_155093_length_249_cov_11.093333_g152293_i0	DAV52917.1 MAG TPA: Type I site specific restriction modification protein [Caudoviricetes sp.]	1.87e-45	96.3	32.9317	Viruses;Duplodnaviria;Heunggongvirae;Uroviricota;Caudoviricetes;unclassified Caudoviricetes;Caudoviricetes sp.	Viruses	Viruses;Duplodnaviria;Heunggongvirae;Uroviricota;Caudoviricetes;unclassified Caudoviricetes;Caudoviricetes sp.	32	249	unclassified
8jo-whale_blow_S6_L002	NODE_167505_length_240_cov_10.141844_g164705_i0	YP_006906427.1 exonuclease [Propionibacterium phage P100_A]	1.87e-48	100	32.9167	Viruses;Duplodnaviria;Heunggongvirae;Uroviricota;Caudoviricetes;Pahexavirus;Pahexavirus P100A;Propionibacterium phage P100_A	Viruses	Viruses;Duplodnaviria;Heunggongvirae;Uroviricota;Caudoviricetes;Pahexavirus;Pahexavirus P100A;Propionibacterium phage P100_A	32	240	unclassified
8jo-whale_blow_S6_L002	NODE_177678_length_233_cov_11.880597_g174878_i0	QPG92979.1 polyprotein 2 [Skokie dicistro-like virus]	1.34e-41	97.4	33.0472	Viruses;Riboviria;Orthornavirae;Pisuviricota;Pisoniviricetes;Picornavirales;Dicistroviridae;unclassified Dicistroviridae;Skokie dicistro-like virus	Viruses	Viruses;Riboviria;Orthornavirae;Pisuviricota;Pisoniviricetes;Picornavirales;Dicistroviridae;unclassified Dicistroviridae;Skokie dicistro-like virus	32	233	unclassified Dicistroviridae
8jo-whale_blow_S6_L002	NODE_182898_length_230_cov_7.702290_g180098_i0	QJA42331.1 RNA-dependent RNA polymerase, partial [Malassezia restricta virus MrV40L]	2.26e-30	69.7	33.0435	Viruses;Riboviria;Orthornavirae;Duplornaviricota;Chrymotiviricetes;Ghabrivirales;Totiviridae;unclassified Totiviridae;Malassezia restricta virus MrV40L	Viruses	Viruses;Riboviria;Orthornavirae;Duplornaviricota;Chrymotiviricetes;Ghabrivirales;Totiviridae;Totivirus;unclassified Totivirus;Totivirus sp.	32	230	unclassified Totiviridae
8jo-whale_blow_S6_L002	NODE_183698_length_230_cov_2.702290_g180898_i0	ELY20074.1 hypothetical protein HALTITAN_3299 [Halomonas titanicae BH1]	1.44e-17	58.4	33.4783	Viruses	unknown		32	230	unclassified
8jo-whale_blow_S6_L002	NODE_218877_length_208_cov_13.366972_g216077_i0	QPN36932.1 polyprotein, partial [Skokie dicistro-like virus]	2.17e-36	100	33.1731	Viruses;Riboviria;Orthornavirae;Pisuviricota;Pisoniviricetes;Picornavirales;Dicistroviridae;unclassified Dicistroviridae;Skokie dicistro-like virus	Viruses	Viruses;Riboviria;Orthornavirae;Pisuviricota;Pisoniviricetes;Picornavirales;Dicistroviridae;unclassified Dicistroviridae;Skokie dicistro-like virus	32	208	unclassified Dicistroviridae
8jo-whale_blow_S6_L002	NODE_239906_length_198_cov_12.303030_g237106_i0	DAJ32155.1 MAG TPA: hypothetical protein [Caudoviricetes sp.]	5.02e-10	100	11.6162	Viruses;Duplodnaviria;Heunggongvirae;Uroviricota;Caudoviricetes;unclassified Caudoviricetes;Caudoviricetes sp.	Viruses	Viruses;unclassified bacterial viruses;Bacteriophage sp.	32	198	unclassified
8jo-whale_blow_S6_L002	NODE_51663_length_265_cov_10.421687	UVY32368.1 MAG: hypothetical protein [Bacteriophage sp.]	5.14e-56	100	32.8302	Viruses;unclassified bacterial viruses;Bacteriophage sp.	Viruses	Viruses;unclassified bacterial viruses;Bacteriophage sp.	31	265	unclassified
8jo-whale_blow_S6_L002	NODE_51663_length_265_cov_10.421687	DAW06056.1 MAG TPA: hypothetical protein [Caudoviricetes sp.]	5.14e-56	100	32.8302	Viruses;Duplodnaviria;Heunggongvirae;Uroviricota;Caudoviricetes;unclassified Caudoviricetes;Caudoviricetes sp.	Viruses	Viruses;unclassified bacterial viruses;Bacteriophage sp.	31	265	unclassified
8jo-whale_blow_S6_L002	NODE_34178_length_344_cov_7.371429_g31379_i0	BDB16250.1 RNA-dependent RNA polymerase [Aspergillus tennesseensis narnavirus 1]	5.37e-55	77.2	33.1395	Viruses;Riboviria;Orthornavirae;Lenarviricota;Amabiliviricetes;Wolframvirales;Narnaviridae;unclassified Narnaviridae;Aspergillus tennesseensis narnavirus 1	unknown		30	344	unclassified Narnaviridae
8jo-whale_blow_S6_L002	k141_9113	DAT15004.1 MAG TPA: hypothetical protein [Caudoviricetes sp.]	3.64e-07	78.1	10.3226	Viruses;Duplodnaviria;Heunggongvirae;Uroviricota;Caudoviricetes;unclassified Caudoviricetes;Caudoviricetes sp.	Viruses	Viruses;unclassified bacterial viruses;Bacteriophage sp.	30	310	unclassified
8jo-whale_blow_S6_L002	NODE_133846_length_265_cov_8.692771_g131046_i0	QOI69000.1 putative major capsid protein [Pelagibacter phage Mosig EXVC030M]	4.44e-48	96.6	33.2075	Viruses;Duplodnaviria;Heunggongvirae;Uroviricota;Caudoviricetes;Kyanoviridae;unclassified Kyanoviridae;Pelagibacter phage Mosig EXVC030M	Viruses	Viruses;Duplodnaviria;Heunggongvirae;Uroviricota;Caudoviricetes;unclassified Caudoviricetes;Pelagibacter phage Mosig EXVC030M	30	265	unclassified Kyanoviridae
8jo-whale_blow_S6_L002	NODE_140339_length_260_cov_8.571429_g137539_i0	WPR16733.1 MAG: RNA-dependent RNA polymerase, partial [Dracophyllum associated botourmia-like virus 77]	4.85e-36	74.1	32.6923	Viruses;Riboviria;Orthornavirae;Lenarviricota;Miaviricetes;Ourlivirales;Botourmiaviridae;unclassified Botourmiaviridae;Dracophyllum associated botourmia-like virus 77	unknown		30	260	unclassified Botourmiaviridae
8jo-whale_blow_S6_L002	NODE_155203_length_249_cov_9.013333_g152403_i0	HEX5132246.1 methyltransferase C-terminal domain-containing protein [Candidatus Krumholzibacteria bacterium]	8.31e-31	76.3	30.5221	Viruses	unknown		30	249	unclassified
8jo-whale_blow_S6_L002	NODE_227045_length_204_cov_10.895238_g224245_i0	DAP46747.1 MAG TPA: hypothetical protein [Caudoviricetes sp.]	1.29e-05	71.4	13.7255	Viruses;Duplodnaviria;Heunggongvirae;Uroviricota;Caudoviricetes;unclassified Caudoviricetes;Caudoviricetes sp.	unknown		30	204	unclassified
8jo-whale_blow_S6_L002	NODE_239722_length_198_cov_14.070707_g236922_i0	DAK45114.1 MAG TPA: portal protein [Caudoviricetes sp.]	1.46e-29	96.9	32.8283	Viruses;Duplodnaviria;Heunggongvirae;Uroviricota;Caudoviricetes;unclassified Caudoviricetes;Caudoviricetes sp.	Viruses	Viruses;Duplodnaviria;Heunggongvirae;Uroviricota;Caudoviricetes;unclassified Caudoviricetes;Caudoviricetes sp.	30	198	unclassified
8jo-whale_blow_S6_L002	NODE_108258_length_288_cov_6.089947_g105458_i0	ALA45927.1 putative endolysin [Propionibacterium phage PAC4]	3.35e-28	83.3	20.8333	Viruses;Duplodnaviria;Heunggongvirae;Uroviricota;Caudoviricetes;Pahexavirus;unclassified Pahexavirus;Propionibacterium phage PAC4	Viruses	Viruses;Duplodnaviria;Heunggongvirae;Uroviricota;Caudoviricetes;Pahexavirus;unclassified Pahexavirus;Propionibacterium phage PacnesP1	29	288	unclassified
8jo-whale_blow_S6_L002	NODE_108258_length_288_cov_6.089947_g105458_i0	ALA46137.1 putative amidase [Propionibacterium phage PAC9]	3.35e-28	83.3	20.8333	Viruses;Duplodnaviria;Heunggongvirae;Uroviricota;Caudoviricetes;Pahexavirus;unclassified Pahexavirus;Propionibacterium phage PAC9	Viruses	Viruses;Duplodnaviria;Heunggongvirae;Uroviricota;Caudoviricetes;Pahexavirus;unclassified Pahexavirus;Propionibacterium phage PacnesP1	29	288	unclassified
8jo-whale_blow_S6_L002	NODE_47877_length_312_cov_6.061033_g45078_i0	BCH36654.1 RNA-dependent RNA polymerase [Aspergillus pseudoviridinutans botourmiavirus 1]	6.77e-44	76.7	33.0128	Viruses;Riboviria;Orthornavirae;Lenarviricota;Miaviricetes;Ourlivirales;Botourmiaviridae;unclassified Botourmiaviridae;Aspergillus pseudoviridinutans botourmiavirus 1	Viruses	Viruses;Riboviria;Orthornavirae;Lenarviricota;Miaviricetes;Ourlivirales;Botourmiaviridae;unclassified Botourmiaviridae;Botourmiaviridae sp.	28	312	unclassified Botourmiaviridae
8jo-whale_blow_S6_L002	NODE_47877_length_312_cov_6.061033_g45078_i0	BCH36652.1 RNA-dependent RNA polymerase [Aspergillus pseudoviridinutans botourmiavirus 1]	6.77e-44	76.7	33.0128	Viruses;Riboviria;Orthornavirae;Lenarviricota;Miaviricetes;Ourlivirales;Botourmiaviridae;unclassified Botourmiaviridae;Aspergillus pseudoviridinutans botourmiavirus 1	Viruses	Viruses;Riboviria;Orthornavirae;Lenarviricota;Miaviricetes;Ourlivirales;Botourmiaviridae;unclassified Botourmiaviridae;Botourmiaviridae sp.	28	312	unclassified Botourmiaviridae
8jo-whale_blow_S6_L002	NODE_47877_length_312_cov_6.061033_g45078_i0	BCH36653.1 RNA-dependent RNA polymerase [Aspergillus pseudoviridinutans botourmiavirus 1]	6.77e-44	76.7	33.0128	Viruses;Riboviria;Orthornavirae;Lenarviricota;Miaviricetes;Ourlivirales;Botourmiaviridae;unclassified Botourmiaviridae;Aspergillus pseudoviridinutans botourmiavirus 1	Viruses	Viruses;Riboviria;Orthornavirae;Lenarviricota;Miaviricetes;Ourlivirales;Botourmiaviridae;unclassified Botourmiaviridae;Botourmiaviridae sp.	28	312	unclassified Botourmiaviridae
8jo-whale_blow_S6_L002	NODE_47949_length_312_cov_6.018779_g45150_i0	DAP13004.1 MAG TPA: hypothetical protein [Caudoviricetes sp.]	1.34e-31	92.9	17.9487	Viruses;Duplodnaviria;Heunggongvirae;Uroviricota;Caudoviricetes;unclassified Caudoviricetes;Caudoviricetes sp.	Viruses	Viruses;Duplodnaviria;Heunggongvirae;Uroviricota;Caudoviricetes;unclassified Caudoviricetes;Caudoviricetes sp.	28	312	unclassified
8jo-whale_blow_S6_L002	NODE_48065_length_312_cov_5.943662_g45266_i0	WAK77851.1 MAG: RNA-dependent RNA polymerase [Botourmiaviridae sp.]	1.15e-21	95.9	15.7051	Viruses;Riboviria;Orthornavirae;Lenarviricota;Miaviricetes;Ourlivirales;Botourmiaviridae;unclassified Botourmiaviridae;Botourmiaviridae sp.	Viruses	Viruses;Riboviria;Orthornavirae;Lenarviricota;Miaviricetes;Ourlivirales;Botourmiaviridae;unclassified Botourmiaviridae;Botourmiaviridae sp.	28	312	Botourmiaviridae sp.
8jo-whale_blow_S6_L002	NODE_48711_length_312_cov_5.633803_g45912_i0	QFG75179.1 MAG: hypothetical protein, partial [Megaviridae environmental sample]	1.59e-38	48.3	55.1282	Viruses;Varidnaviria;Bamfordvirae;Nucleocytoviricota;Megaviricetes;Imitervirales;Mimiviridae;environmental samples;Megaviridae environmental sample	Viruses	Viruses;Varidnaviria;Bamfordvirae;Nucleocytoviricota;Megaviricetes;Imitervirales;Mimiviridae;environmental samples;Megaviridae environmental sample	28	312	Megaviridae environmental sample
8jo-whale_blow_S6_L002	NODE_49217_length_312_cov_5.431925_g46418_i0	DAO91446.1 MAG TPA: Portal [Caudoviricetes sp.]	4.33e-20	85.4	15.3846	Viruses;Duplodnaviria;Heunggongvirae;Uroviricota;Caudoviricetes;unclassified Caudoviricetes;Caudoviricetes sp.	Viruses	Viruses;Duplodnaviria;Heunggongvirae;Uroviricota;Caudoviricetes;unclassified Caudoviricetes;Caudoviricetes sp.	28	312	unclassified
8jo-whale_blow_S6_L002	NODE_58491_length_260_cov_8.298137	QPG92979.1 polyprotein 2 [Skokie dicistro-like virus]	8.97e-47	98.8	32.6923	Viruses;Riboviria;Orthornavirae;Pisuviricota;Pisoniviricetes;Picornavirales;Dicistroviridae;unclassified Dicistroviridae;Skokie dicistro-like virus	unknown		28	260	unclassified Dicistroviridae
8jo-whale_blow_S6_L002	NODE_209918_length_213_cov_12.219298_g207118_i0	PBS11506.1 MFS transporter [Xanthomonadaceae bacterium NML93-0792]	2.41e-36	94.3	32.8638	Viruses	unknown		28	213	unclassified
8jo-whale_blow_S6_L002	NODE_214300_length_211_cov_6.964286_g211500_i0	DAW83689.1 MAG TPA: hypothetical protein [Caudoviricetes sp.]	9.88e-32	96.6	27.9621	Viruses;Duplodnaviria;Heunggongvirae;Uroviricota;Caudoviricetes;unclassified Caudoviricetes;Caudoviricetes sp.	Viruses	Viruses;Duplodnaviria;Heunggongvirae;Uroviricota;Caudoviricetes;unclassified Caudoviricetes;Caudoviricetes sp.	28	211	unclassified
8jo-whale_blow_S6_L002	NODE_214512_length_211_cov_5.991071_g211712_i0	DAF34312.1 MAG TPA: hypothetical protein [Caudoviricetes sp.]	3.86e-27	78.6	33.1754	Viruses;Duplodnaviria;Heunggongvirae;Uroviricota;Caudoviricetes;unclassified Caudoviricetes;Caudoviricetes sp.	unknown		28	211	unclassified
8jo-whale_blow_S6_L002	NODE_224918_length_205_cov_12.273585_g222118_i0	ABD72501.1 PsbD, partial [Synechococcus phage S-IO17]	8.37e-42	95.6	33.1707	Viruses;unclassified bacterial viruses;Synechococcus phage S;Synechococcus phage S-IO17	unknown		28	205	unclassified
8jo-whale_blow_S6_L002	NODE_224947_length_205_cov_12.009434_g222147_i0	DAQ81768.1 MAG TPA: hypothetical protein [Caudoviricetes sp.]	1.77e-39	98.5	33.1707	Viruses;Duplodnaviria;Heunggongvirae;Uroviricota;Caudoviricetes;unclassified Caudoviricetes;Caudoviricetes sp.	Viruses	Viruses;Duplodnaviria;Heunggongvirae;Uroviricota;Caudoviricetes;unclassified Caudoviricetes;Caudoviricetes sp.	28	205	unclassified
8jo-whale_blow_S6_L002	k141_23282	QPG92978.1 polyprotein 1 [Skokie dicistro-like virus]	1.25e-56	98.1	23.908	Viruses;Riboviria;Orthornavirae;Pisuviricota;Pisoniviricetes;Picornavirales;Dicistroviridae;unclassified Dicistroviridae;Skokie dicistro-like virus	Viruses	Viruses;Riboviria;Orthornavirae;Pisuviricota;Pisoniviricetes;Picornavirales;Dicistroviridae;unclassified Dicistroviridae;Skokie dicistro-like virus	27	435	unclassified Dicistroviridae
8jo-whale_blow_S6_L002	k141_10137	WNA22202.1 MAG: hypothetical protein [Downy mildew lesion associated ambivirus 6]	1.09e-20	73.3	15.1515	Viruses;Riboviria;unclassified Riboviria;Downy mildew lesion associated ambivirus 6	unknown		27	396	unclassified
8jo-whale_blow_S6_L002	NODE_139085_length_261_cov_7.765432_g136285_i0	CCI51800.1 conserved hypothetical protein [Tetrasphaera jenkinsii Ben 74]	1.53e-16	54.1	32.567	Viruses	unknown	unclassified entries;unclassified sequences;environmental samples;uncultured marine microorganism	27	261	unclassified
8jo-whale_blow_S6_L002	NODE_26911_length_379_cov_4.032143_g24113_i0	BBG58106.1 polyprotein, partial [Cnidium vein yellowing virus 1]	3.86e-35	93.1	18.9974	Viruses;Riboviria;Orthornavirae;Pisuviricota;Pisoniviricetes;Picornavirales;unclassified Picornavirales;Cnidium vein yellowing virus 1	Viruses	Viruses;Riboviria;Orthornavirae;Pisuviricota;Pisoniviricetes;Picornavirales;unclassified Picornavirales;Cnidium vein yellowing virus 1	26	379	unclassified
8jo-whale_blow_S6_L002	NODE_107089_length_289_cov_6.657895_g104289_i0	DAE95289.1 MAG TPA: protein of unknown function (DUF2197) [Caudoviricetes sp.]	8.41e-34	96.2	18.3391	Viruses;Duplodnaviria;Heunggongvirae;Uroviricota;Caudoviricetes;unclassified Caudoviricetes;Caudoviricetes sp.	Viruses	Viruses;Duplodnaviria;Heunggongvirae;Uroviricota;Caudoviricetes;unclassified Caudoviricetes;Caudoviricetes sp.	26	289	unclassified
8jo-whale_blow_S6_L002	NODE_41933_length_273_cov_7.724138	URG15557.1 MAG: RNA dependent RNA polymerase, partial [Leviviridae sp.]	1.05e-43	78.9	32.967	Viruses;Riboviria;Orthornavirae;Lenarviricota;Leviviricetes;Norzivirales;Fiersviridae;unclassified Fiersviridae;Leviviridae sp.	Viruses	Viruses;Riboviria;Orthornavirae;Lenarviricota;Leviviricetes;Norzivirales;Fiersviridae;unclassified Fiersviridae;Leviviridae sp.	26	273	Leviviridae sp.
8jo-whale_blow_S6_L002	NODE_70079_length_252_cov_8.653595	QJA42331.1 RNA-dependent RNA polymerase, partial [Malassezia restricta virus MrV40L]	2.3e-51	98.8	33.3333	Viruses;Riboviria;Orthornavirae;Duplornaviricota;Chrymotiviricetes;Ghabrivirales;Totiviridae;unclassified Totiviridae;Malassezia restricta virus MrV40L	Viruses	Viruses;Riboviria;Orthornavirae;Duplornaviricota;Chrymotiviricetes;Ghabrivirales;Totiviridae;unclassified Totiviridae;Malassezia restricta virus MrV40L	26	252	unclassified Totiviridae
8jo-whale_blow_S6_L002	NODE_160693_length_245_cov_8.089041_g157893_i0	DAX65475.1 MAG TPA: hypothetical protein [Caudoviricetes sp.]	2.69e-29	81.5	33.0612	Viruses;Duplodnaviria;Heunggongvirae;Uroviricota;Caudoviricetes;unclassified Caudoviricetes;Caudoviricetes sp.	Viruses	Viruses;Duplodnaviria;Heunggongvirae;Uroviricota;Caudoviricetes;unclassified Caudoviricetes;Caudoviricetes sp.	26	245	unclassified
8jo-whale_blow_S6_L002	NODE_188457_length_227_cov_3.960938_g185657_i0	DAP69708.1 MAG TPA: hypothetical protein [Caudoviricetes sp.]	2.05e-23	88	22.0264	Viruses;Duplodnaviria;Heunggongvirae;Uroviricota;Caudoviricetes;unclassified Caudoviricetes;Caudoviricetes sp.	Viruses	Viruses;Duplodnaviria;Heunggongvirae;Uroviricota;Caudoviricetes;unclassified Caudoviricetes;Siphoviridae sp. ctHip2	26	227	unclassified
8jo-whale_blow_S6_L002	NODE_75964_length_226_cov_20.929134	DAF34314.1 MAG TPA: hypothetical protein, partial [Caudoviricetes sp.]	2.8e-30	98.2	24.7788	Viruses;Duplodnaviria;Heunggongvirae;Uroviricota;Caudoviricetes;unclassified Caudoviricetes;Caudoviricetes sp.	Viruses	Viruses;environmental samples;uncultured human fecal virus	26	226	unclassified
8jo-whale_blow_S6_L002	NODE_205036_length_216_cov_9.487179_g202236_i0	AGL46804.1 major capsid protein, partial [Synechococcus T7-like virus S-TIP46]	1.09e-35	94.4	32.8704	Viruses;Duplodnaviria;Heunggongvirae;Uroviricota;Caudoviricetes;unclassified Caudoviricetes;Synechococcus T7-like virus S-TIP46	Viruses	Viruses;Duplodnaviria;Heunggongvirae;Uroviricota;Caudoviricetes;Autographiviridae;Pekhitvirus;Pekhitvirus S04C24;uncultured phage MedDCM-OCT-S04-C24	26	216	unclassified
8jo-whale_blow_S6_L002	NODE_219067_length_208_cov_11.045872_g216267_i0	WP_274200088.1 D-glycero-beta-D-manno-heptose 1-phosphate adenylyltransferase [Actinomycetospora sp. DW7H6]	2.59e-36	98.6	33.1731	Viruses	unknown		26	208	unclassified
8jo-whale_blow_S6_L002	NODE_221095_length_207_cov_11.092593_g218295_i0	UJQ91970.1 MAG: putative RNA-dependent RNA polymerase, partial [Botourmiaviridae sp.]	2.78e-25	70.1	32.3671	Viruses;Riboviria;Orthornavirae;Lenarviricota;Miaviricetes;Ourlivirales;Botourmiaviridae;unclassified Botourmiaviridae;Botourmiaviridae sp.	Viruses	Viruses;Riboviria;Orthornavirae;Lenarviricota;Miaviricetes;Ourlivirales;Botourmiaviridae;unclassified Botourmiaviridae;Botourmiaviridae sp.	26	207	Botourmiaviridae sp.
8jo-whale_blow_S6_L002	NODE_101292_length_107_cov_11.250000	CAJ0822891.1 hypothetical protein LMG18101_05248 [Ralstonia sp. LMG 18101]	1.1e-12	91.4	32.7103	Viruses	unknown		26	107	unclassified
8jo-whale_blow_S6_L002	NODE_150072_length_253_cov_7.461039_g147272_i0	YP_009160255.2 hypothetical protein AFL89_gp22 [Propionibacterium phage Attacne]	2.76e-46	91.6	32.8063	Viruses;Duplodnaviria;Heunggongvirae;Uroviricota;Caudoviricetes;Pahexavirus;Pahexavirus attacne;Propionibacterium phage Attacne	Viruses	Viruses;Duplodnaviria;Heunggongvirae;Uroviricota;Caudoviricetes;Pahexavirus;unclassified Pahexavirus;Cutibacterium phage P107A	25	253	unclassified
8jo-whale_blow_S6_L002	NODE_184389_length_229_cov_8.192308_g181589_i0	DAQ81760.1 MAG TPA: PhnA Zinc-Ribbon [Caudoviricetes sp.]	2.81e-46	100	32.7511	Viruses;Duplodnaviria;Heunggongvirae;Uroviricota;Caudoviricetes;unclassified Caudoviricetes;Caudoviricetes sp.	Viruses	Viruses;Duplodnaviria;Heunggongvirae;Uroviricota;Caudoviricetes;unclassified Caudoviricetes;Caudoviricetes sp.	25	229	unclassified
8jo-whale_blow_S6_L002	NODE_184389_length_229_cov_8.192308_g181589_i0	DAE95300.1 MAG TPA: PhnA Zinc-Ribbon [Caudoviricetes sp.]	2.81e-46	100	32.7511	Viruses;Duplodnaviria;Heunggongvirae;Uroviricota;Caudoviricetes;unclassified Caudoviricetes;Caudoviricetes sp.	Viruses	Viruses;Duplodnaviria;Heunggongvirae;Uroviricota;Caudoviricetes;unclassified Caudoviricetes;Caudoviricetes sp.	25	229	unclassified
8jo-whale_blow_S6_L002	NODE_48664_length_312_cov_5.657277_g45865_i0	MCZ2723280.1 methyl-accepting chemotaxis protein [Marinomonas sp. 15G1-11]	5.98e-12	46.5	31.7308	Viruses	unknown		24	312	unclassified
8jo-whale_blow_S6_L002	NODE_50280_length_312_cov_5.065728_g47481_i0	DAT42294.1 MAG TPA: BclA protein [Caudoviricetes sp.]	2.18e-21	98	15.7051	Viruses;Duplodnaviria;Heunggongvirae;Uroviricota;Caudoviricetes;unclassified Caudoviricetes;Caudoviricetes sp.	Viruses	Viruses;Duplodnaviria;Heunggongvirae;Uroviricota;Caudoviricetes;unclassified Caudoviricetes;Caudoviricetes sp.	24	312	unclassified
8jo-whale_blow_S6_L002	NODE_68418_length_311_cov_5.830189_g65619_i0	WP_286055228.1 MerR family transcriptional regulator [Actinomycetospora sp. Odt1-22]	3.77e-19	86	16.0772	Viruses	unknown		24	311	unclassified
8jo-whale_blow_S6_L002	NODE_69121_length_311_cov_5.514151_g66322_i0	WP_092200400.1 diguanylate cyclase [Blastococcus sp. DSM 46838]	1.02e-15	83.7	15.7556	Viruses	unknown		24	311	unclassified
8jo-whale_blow_S6_L002	NODE_69243_length_311_cov_5.448113_g66444_i0	WAK77845.1 MAG: RNA-dependent RNA polymerase [Botourmiaviridae sp.]	3.73e-23	96	16.0772	Viruses;Riboviria;Orthornavirae;Lenarviricota;Miaviricetes;Ourlivirales;Botourmiaviridae;unclassified Botourmiaviridae;Botourmiaviridae sp.	Viruses	Viruses;Riboviria;Orthornavirae;Lenarviricota;Miaviricetes;Ourlivirales;Botourmiaviridae;unclassified Botourmiaviridae;Botourmiaviridae sp.	24	311	Botourmiaviridae sp.
8jo-whale_blow_S6_L002	NODE_84023_length_310_cov_5.445498_g81224_i0	DAN94984.1 MAG TPA: transcriptional regulator, partial [Caudoviricetes sp.]	5.95e-26	93.9	15.8065	Viruses;Duplodnaviria;Heunggongvirae;Uroviricota;Caudoviricetes;unclassified Caudoviricetes;Caudoviricetes sp.	Viruses	Viruses;Duplodnaviria;Heunggongvirae;Uroviricota;Caudoviricetes;unclassified Caudoviricetes;Caudoviricetes sp.	24	310	unclassified
8jo-whale_blow_S6_L002	NODE_100799_length_294_cov_6.087179_g97999_i0	DAO47502.1 MAG TPA: hypothetical protein [Caudoviricetes sp.]	5.12e-11	49.4	27.551	Viruses;Duplodnaviria;Heunggongvirae;Uroviricota;Caudoviricetes;unclassified Caudoviricetes;Caudoviricetes sp.	unknown		24	294	unclassified
8jo-whale_blow_S6_L002	NODE_102366_length_293_cov_5.623711_g99566_i0	WOL30823.1 MAG: putative RNA-dependent RNA polymerase [Galbut virus]	5.86e-63	100	33.1058	Viruses;unclassified viruses;Galbut virus	Viruses	Viruses;unclassified viruses;Galbut virus	24	293	unclassified
8jo-whale_blow_S6_L002	NODE_102366_length_293_cov_5.623711_g99566_i0	AWY11176.1 putative RNA-dependent RNA polymerase [Galbut virus]	5.86e-63	100	33.1058	Viruses;unclassified viruses;Galbut virus	Viruses	Viruses;unclassified viruses;Galbut virus	24	293	unclassified
8jo-whale_blow_S6_L002	NODE_102366_length_293_cov_5.623711_g99566_i0	APG78265.1 RdRp [Hubei partiti-like virus 18]	5.86e-63	100	33.1058	Viruses;Riboviria;unclassified Riboviria;unclassified RNA viruses ShiM-2016;Hubei partiti-like virus 18	Viruses	Viruses;unclassified viruses;Galbut virus	24	293	unclassified
8jo-whale_blow_S6_L002	NODE_102366_length_293_cov_5.623711_g99566_i0	AWY11094.1 putative RNA-dependent RNA polymerase [Galbut virus]	5.86e-63	100	33.1058	Viruses;unclassified viruses;Galbut virus	Viruses	Viruses;unclassified viruses;Galbut virus	24	293	unclassified
8jo-whale_blow_S6_L002	NODE_102366_length_293_cov_5.623711_g99566_i0	AWY11172.1 putative RNA-dependent RNA polymerase [Galbut virus]	5.86e-63	100	33.1058	Viruses;unclassified viruses;Galbut virus	Viruses	Viruses;unclassified viruses;Galbut virus	24	293	unclassified
8jo-whale_blow_S6_L002	NODE_124422_length_273_cov_6.959770_g121622_i0	WPR16743.1 MAG: RNA-dependent RNA polymerase, partial [Dracophyllum associated botourmia-like virus 88]	1.07e-15	67.9	20.5128	Viruses;Riboviria;Orthornavirae;Lenarviricota;Miaviricetes;Ourlivirales;Botourmiaviridae;unclassified Botourmiaviridae;Dracophyllum associated botourmia-like virus 88	Viruses	Viruses;Riboviria;Orthornavirae;Lenarviricota;Miaviricetes;Ourlivirales;Botourmiaviridae;unclassified Botourmiaviridae;Botourmiaviridae sp.	24	273	unclassified Botourmiaviridae
8jo-whale_blow_S6_L002	NODE_182755_length_230_cov_8.740458_g179955_i0	DAU31611.1 MAG TPA: HNH endonuclease [Caudoviricetes sp.]	1.02e-40	96.1	33.0435	Viruses;Duplodnaviria;Heunggongvirae;Uroviricota;Caudoviricetes;unclassified Caudoviricetes;Caudoviricetes sp.	Viruses	Viruses;Duplodnaviria;Heunggongvirae;Uroviricota;Caudoviricetes;unclassified Caudoviricetes;Caudoviricetes sp.	24	230	unclassified
8jo-whale_blow_S6_L002	NODE_242182_length_197_cov_12.683673_g239382_i0	DAK45127.1 MAG TPA: RecT protein [Caudoviricetes sp.]	4.41e-37	98.4	32.4873	Viruses;Duplodnaviria;Heunggongvirae;Uroviricota;Caudoviricetes;unclassified Caudoviricetes;Caudoviricetes sp.	Viruses	Viruses;Duplodnaviria;Heunggongvirae;Uroviricota;Caudoviricetes;unclassified Caudoviricetes;Caudoviricetes sp.	24	197	unclassified
8jo-whale_blow_S6_L002	NODE_30970_length_358_cov_3.841699_g28172_i0	WPR17165.1 MAG: RNA-dependent RNA polymerase, partial [Moss associated narna-like virus 28]	1.04e-22	78.5	18.1564	Viruses;Riboviria;Orthornavirae;Lenarviricota;Amabiliviricetes;Wolframvirales;Narnaviridae;unclassified Narnaviridae;Moss associated narna-like virus 28	Viruses	Viruses;Riboviria;Orthornavirae;Lenarviricota;Amabiliviricetes;Wolframvirales;Narnaviridae;Narnavirus;unclassified Narnavirus;Aspergillus fumigatus narnavirus 2	23	358	unclassified Narnaviridae
8jo-whale_blow_S6_L002	NODE_52386_length_312_cov_4.446009_g49587_i0	DAE97955.1 MAG TPA: hypothetical protein [Caudoviricetes sp.]	1.86e-21	89.8	15.7051	Viruses;Duplodnaviria;Heunggongvirae;Uroviricota;Caudoviricetes;unclassified Caudoviricetes;Caudoviricetes sp.	Viruses	Viruses;Duplodnaviria;Heunggongvirae;Uroviricota;Caudoviricetes;unclassified Caudoviricetes;Caudoviricetes sp.	23	312	unclassified
8jo-whale_blow_S6_L002	NODE_94199_length_307_cov_15.980769_g91400_i0	BBD05264.1 polyprotein, partial [Cnidium vein yellowing virus 1]	1.95e-54	98	32.899	Viruses;Riboviria;Orthornavirae;Pisuviricota;Pisoniviricetes;Picornavirales;unclassified Picornavirales;Cnidium vein yellowing virus 1	Viruses	Viruses;Riboviria;Orthornavirae;Pisuviricota;Pisoniviricetes;Picornavirales;unclassified Picornavirales;Cnidium vein yellowing virus 1	23	307	unclassified
8jo-whale_blow_S6_L002	NODE_173498_length_236_cov_8.357664_g170698_i0	WEU80705.1 coat protein [Cladosporium cladosporioides partitivirus 1]	1.97e-41	92.3	33.0508	Viruses;Riboviria;Orthornavirae;Pisuviricota;Duplopiviricetes;Durnavirales;Partitiviridae;unclassified Partitiviridae;Cladosporium cladosporioides partitivirus 1	unknown		23	236	unclassified Partitiviridae
8jo-whale_blow_S6_L002	NODE_185990_length_228_cov_8.379845_g183190_i0	AKV56525.1 major capsid protein, partial [uncultured virus]	8.71e-43	98.7	32.8947	Viruses;environmental samples;uncultured virus	Viruses	Viruses;environmental samples;uncultured virus	23	228	unclassified
8jo-whale_blow_S6_L002	NODE_22754_length_407_cov_3.250000_g19959_i0	BBD05264.1 polyprotein, partial [Cnidium vein yellowing virus 1]	6.96e-44	98.8	19.9017	Viruses;Riboviria;Orthornavirae;Pisuviricota;Pisoniviricetes;Picornavirales;unclassified Picornavirales;Cnidium vein yellowing virus 1	Viruses	Viruses;Riboviria;Orthornavirae;Pisuviricota;Pisoniviricetes;Picornavirales;unclassified Picornavirales;Cnidium vein yellowing virus 1	22	407	unclassified
8jo-whale_blow_S6_L002	NODE_52903_length_312_cov_4.366197_g50104_i0	BDF97667.1 RNA-dependent RNA polymerase [Penicillium vanoranjei associated RNA virus 1]	3.74e-28	61.2	33.0128	Viruses;Riboviria;unclassified Riboviria;Penicillium vanoranjei associated RNA virus 1	Viruses	Viruses;Riboviria;unclassified Riboviria;Riboviria sp.	22	312	unclassified
8jo-whale_blow_S6_L002	NODE_140467_length_260_cov_7.043478_g137667_i0	DAF34313.1 MAG TPA: hypothetical protein [Caudoviricetes sp.]	5.34e-20	97.6	16.1538	Viruses;Duplodnaviria;Heunggongvirae;Uroviricota;Caudoviricetes;unclassified Caudoviricetes;Caudoviricetes sp.	Viruses	Viruses;environmental samples;uncultured human fecal virus	22	260	unclassified
8jo-whale_blow_S6_L002	NODE_154147_length_250_cov_7.245033_g151347_i0	DAJ19866.1 MAG TPA: Portal Protein [Siphoviridae sp. ctUts2]	1.27e-48	97.6	32.8	Viruses;Duplodnaviria;Heunggongvirae;Uroviricota;Caudoviricetes;unclassified Caudoviricetes;Siphoviridae sp. ctUts2	Viruses	Viruses;Duplodnaviria;Heunggongvirae;Uroviricota;Caudoviricetes;unclassified Caudoviricetes;Caudoviricetes sp.	22	250	Siphoviridae sp. ctUts2
8jo-whale_blow_S6_L002	NODE_190904_length_225_cov_7.968254_g188104_i0	DAR90669.1 MAG TPA: hypothetical protein [Caudoviricetes sp.]	2.48e-38	100	32.8889	Viruses;Duplodnaviria;Heunggongvirae;Uroviricota;Caudoviricetes;unclassified Caudoviricetes;Caudoviricetes sp.	Viruses	Viruses;Duplodnaviria;Heunggongvirae;Uroviricota;Caudoviricetes;unclassified Caudoviricetes;Caudoviricetes sp.	22	225	unclassified
8jo-whale_blow_S6_L002	NODE_190904_length_225_cov_7.968254_g188104_i0	DAM55209.1 MAG TPA: hypothetical protein [Caudoviricetes sp.]	2.48e-38	100	32.8889	Viruses;Duplodnaviria;Heunggongvirae;Uroviricota;Caudoviricetes;unclassified Caudoviricetes;Caudoviricetes sp.	Viruses	Viruses;Duplodnaviria;Heunggongvirae;Uroviricota;Caudoviricetes;unclassified Caudoviricetes;Caudoviricetes sp.	22	225	unclassified
8jo-whale_blow_S6_L002	NODE_215573_length_210_cov_9.414414_g212773_i0	DAO47502.1 MAG TPA: hypothetical protein [Caudoviricetes sp.]	1.63e-09	60	30.9524	Viruses;Duplodnaviria;Heunggongvirae;Uroviricota;Caudoviricetes;unclassified Caudoviricetes;Caudoviricetes sp.	unknown		22	210	unclassified
8jo-whale_blow_S6_L002	NODE_242452_length_197_cov_10.734694_g239652_i0	WP_265963284.1 MBL fold metallo-hydrolase [Roseibium sp. DSM 29163]	1.7e-29	87.5	32.4873	Viruses	unknown		22	197	unclassified
8jo-whale_blow_S6_L002	NODE_58954_length_312_cov_3.117371_g56155_i0	UJQ91935.1 MAG: putative RNA-dependent RNA polymerase [Botourmiaviridae sp.]	2.99e-24	54	36.2179	Viruses;Riboviria;Orthornavirae;Lenarviricota;Miaviricetes;Ourlivirales;Botourmiaviridae;unclassified Botourmiaviridae;Botourmiaviridae sp.	unknown		21	312	Botourmiaviridae sp.
8jo-whale_blow_S6_L002	NODE_233641_length_201_cov_9.421569_g230841_i0	QPF16729.1 hypothetical protein 2, partial [Skokie reo-like virus]	2.47e-34	100	32.8358	Viruses;Riboviria;Orthornavirae;Duplornaviricota;Resentoviricetes;Reovirales;unclassified Reovirales;Skokie reo-like virus	Viruses	Viruses;Riboviria;Orthornavirae;Duplornaviricota;Resentoviricetes;Reovirales;unclassified Reovirales;Skokie reo-like virus	21	201	unclassified
8jo-whale_blow_S6_L002	NODE_41956_length_316_cov_8.096774_g39157_i0	DAV48987.1 MAG TPA: hypothetical protein [Caudoviricetes sp.]	3.23e-21	100	16.1392	Viruses;Duplodnaviria;Heunggongvirae;Uroviricota;Caudoviricetes;unclassified Caudoviricetes;Caudoviricetes sp.	Viruses	Viruses;unclassified bacterial viruses;environmental samples;uncultured phage	20	316	unclassified
8jo-whale_blow_S6_L002	NODE_41956_length_316_cov_8.096774_g39157_i0	DAV52902.1 MAG TPA: hypothetical protein [Caudoviricetes sp.]	3.23e-21	100	16.1392	Viruses;Duplodnaviria;Heunggongvirae;Uroviricota;Caudoviricetes;unclassified Caudoviricetes;Caudoviricetes sp.	Viruses	Viruses;unclassified bacterial viruses;environmental samples;uncultured phage	20	316	unclassified
8jo-whale_blow_S6_L002	NODE_50847_length_312_cov_4.882629_g48048_i0	DAX16245.1 MAG TPA: hypothetical protein [Caudoviricetes sp.]	1.97e-08	96.3	8.65385	Viruses;Duplodnaviria;Heunggongvirae;Uroviricota;Caudoviricetes;unclassified Caudoviricetes;Caudoviricetes sp.	Viruses	Viruses;Duplodnaviria;Heunggongvirae;Uroviricota;Caudoviricetes;unclassified Caudoviricetes;Caudoviricetes sp.	20	312	unclassified
8jo-whale_blow_S6_L002	NODE_73264_length_311_cov_4.169811_g70465_i0	DAV87020.1 MAG TPA: hypothetical protein [Caudoviricetes sp.]	5.12e-18	95.9	15.7556	Viruses;Duplodnaviria;Heunggongvirae;Uroviricota;Caudoviricetes;unclassified Caudoviricetes;Caudoviricetes sp.	Viruses	Viruses;Duplodnaviria;Heunggongvirae;Uroviricota;Caudoviricetes;unclassified Caudoviricetes;Caudoviricetes sp.	20	311	unclassified
8jo-whale_blow_S6_L002	NODE_85744_length_310_cov_4.255924_g82945_i0	WP_324273603.1 DUF4916 domain-containing protein [Blastococcus sp. BMG 8361]	5.79e-27	98	15.8065	Viruses	unknown		20	310	unclassified
8jo-whale_blow_S6_L002	NODE_153220_length_251_cov_4.743421_g150420_i0	GFZ26115.1 hypothetical protein CMETHOX_40380 [[Clostridium] methoxybenzovorans]	6.12e-14	69.6	18.3267	Viruses	unknown		20	251	unclassified
8jo-whale_blow_S6_L002	NODE_179836_length_232_cov_6.586466_g177036_i0	WPR16671.1 MAG: RNA-dependent RNA polymerase, partial [Dracophyllum associated botourmia-like virus 9]	1.19e-24	72.4	32.7586	Viruses;Riboviria;Orthornavirae;Lenarviricota;Miaviricetes;Ourlivirales;Botourmiaviridae;unclassified Botourmiaviridae;Dracophyllum associated botourmia-like virus 9	unknown		20	232	unclassified Botourmiaviridae
8jo-whale_blow_S6_L002	NODE_181251_length_231_cov_7.484848_g178451_i0	UPW42242.1 MAG: putative RNA dependent RNA polymerase [Xinjiang mito-like virus 75]	3.21e-28	77.3	32.4675	Viruses;Riboviria;Orthornavirae;Lenarviricota;Howeltoviricetes;Cryppavirales;Mitoviridae;unclassified Mitoviridae;Xinjiang mito-like virus 75	unknown		20	231	unclassified Mitoviridae
8jo-whale_blow_S6_L002	NODE_186250_length_228_cov_6.767442_g183450_i0	WP_317833481.1 sigma-70 family RNA polymerase sigma factor [Puniceicoccus sp. CR14]	1.37e-37	93.3	32.8947	Viruses	unknown		20	228	unclassified
8jo-whale_blow_S6_L002	NODE_195519_length_222_cov_7.837398_g192719_i0	DAS38118.1 MAG TPA: major capsid protein [Caudoviricetes sp.]	2.32e-34	98.6	31.0811	Viruses;Duplodnaviria;Heunggongvirae;Uroviricota;Caudoviricetes;unclassified Caudoviricetes;Caudoviricetes sp.	Viruses	Viruses;Duplodnaviria;Heunggongvirae;Uroviricota;Caudoviricetes;unclassified Caudoviricetes;Caudoviricetes sp.	20	222	unclassified
8jo-whale_blow_S6_L002	NODE_195519_length_222_cov_7.837398_g192719_i0	DAJ39595.1 MAG TPA: major capsid protein [Caudoviricetes sp.]	2.32e-34	98.6	31.0811	Viruses;Duplodnaviria;Heunggongvirae;Uroviricota;Caudoviricetes;unclassified Caudoviricetes;Caudoviricetes sp.	Viruses	Viruses;Duplodnaviria;Heunggongvirae;Uroviricota;Caudoviricetes;unclassified Caudoviricetes;Caudoviricetes sp.	20	222	unclassified
8jo-whale_blow_S6_L002	NODE_197182_length_221_cov_7.836066_g194382_i0	AEC46973.1 DNA polymerase, partial [Herpesviridae sp.]	7.79e-32	77.8	32.5792	Viruses;Duplodnaviria;Heunggongvirae;Peploviricota;Herviviricetes;Herpesvirales;unclassified Herpesvirales;Herpesviridae sp.	Viruses	Viruses;Duplodnaviria;Heunggongvirae;Peploviricota;Herviviricetes;Herpesvirales;Herpesviridae;Alphaherpesvirinae;Varicellovirus;Monodontid alphaherpesvirus 1;Beluga whale alphaherpesvirus 1	20	221	Herpesviridae sp.
8jo-whale_blow_S6_L002	NODE_227284_length_204_cov_9.552381_g224484_i0	QPF47209.1 hypothetical protein [Skokie sobemo-like virus]	4.24e-30	92.6	33.3333	Viruses;Riboviria;Orthornavirae;Pisuviricota;Pisoniviricetes;Sobelivirales;Solemoviridae;unclassified Solemoviridae;Skokie sobemo-like virus	Viruses	Viruses;Riboviria;Orthornavirae;Pisuviricota;Pisoniviricetes;Sobelivirales;Solemoviridae;unclassified Solemoviridae;Skokie sobemo-like virus	20	204	unclassified Solemoviridae
8jo-whale_blow_S6_L002	NODE_242501_length_197_cov_10.520408_g239701_i0	WP_273568828.1 iron-sulfur cluster assembly accessory protein [Maribacter sp. Hal144]	4.33e-28	75.4	32.9949	Viruses	unknown		20	197	unclassified
8jo-whale_blow_S6_L002	k141_1161	WPR16677.1 MAG: RNA-dependent RNA polymerase, partial [Dracophyllum associated botourmia-like virus 16]	4.11e-55	79.4	32.7217	Viruses;Riboviria;Orthornavirae;Lenarviricota;Miaviricetes;Ourlivirales;Botourmiaviridae;unclassified Botourmiaviridae;Dracophyllum associated botourmia-like virus 16	unknown		18	327	unclassified Botourmiaviridae
8jo-whale_blow_S6_L002	k141_22326	WP_281335788.1 Rib/alpha-like domain-containing protein, partial [Streptococcus sp. ST22-14]	3.47e-57	91.6	33.3333	Viruses	unknown		18	321	unclassified
8jo-whale_blow_S6_L002	NODE_53379_length_312_cov_4.234742_g50580_i0	UUG74215.1 MAG: RNA-dependent RNA polymerase, partial [XiangYun tombus-noda-like virus 6]	9.61e-20	93.9	15.7051	Viruses;Riboviria;unclassified Riboviria;XiangYun tombus-noda-like virus 6	Viruses	Viruses;Riboviria;unclassified Riboviria;XiangYun tombus-noda-like virus 6	18	312	unclassified
8jo-whale_blow_S6_L002	NODE_53858_length_312_cov_4.150235_g51059_i0	DAK41507.1 MAG TPA: head closure knob [Caudoviricetes sp.]	1.91e-26	96	16.0256	Viruses;Duplodnaviria;Heunggongvirae;Uroviricota;Caudoviricetes;unclassified Caudoviricetes;Caudoviricetes sp.	Viruses	Viruses;Duplodnaviria;Heunggongvirae;Uroviricota;Caudoviricetes;unclassified Caudoviricetes;Caudoviricetes sp.	18	312	unclassified
8jo-whale_blow_S6_L002	NODE_54329_length_312_cov_4.023474_g51530_i0	WP_248125264.1 ATP-dependent DNA helicase UvrD2 [Micrococcus sp. JXJ CY 30]	1.09e-23	100	16.0256	Viruses	unknown		18	312	unclassified
8jo-whale_blow_S6_L002	NODE_85839_length_310_cov_4.184834_g83040_i0	WP_171216926.1 ABC transporter permease [Enterovirga sp. DB1703]	3.44e-11	79.6	15.8065	Viruses	unknown		18	310	unclassified
8jo-whale_blow_S6_L002	NODE_20290_length_299_cov_7.500000	QPN36932.1 polyprotein, partial [Skokie dicistro-like virus]	8.67e-60	99	33.1104	Viruses;Riboviria;Orthornavirae;Pisuviricota;Pisoniviricetes;Picornavirales;Dicistroviridae;unclassified Dicistroviridae;Skokie dicistro-like virus	unknown		18	299	unclassified Dicistroviridae
8jo-whale_blow_S6_L002	NODE_111654_length_285_cov_4.618280_g108854_i0	DAP12982.1 MAG TPA: Protein of unknown function (DUF669) [Caudoviricetes sp.]	2.75e-51	96.5	29.8246	Viruses;Duplodnaviria;Heunggongvirae;Uroviricota;Caudoviricetes;unclassified Caudoviricetes;Caudoviricetes sp.	Viruses	Viruses;Duplodnaviria;Heunggongvirae;Uroviricota;Caudoviricetes;unclassified Caudoviricetes;Caudoviricetes sp.	18	285	unclassified
8jo-whale_blow_S6_L002	NODE_161136_length_245_cov_4.979452_g158336_i0	QPB11608.1 tail length tape-measure protein [Cutibacterium phage FD3]	1.24e-45	98.8	33.0612	Viruses;Duplodnaviria;Heunggongvirae;Uroviricota;Caudoviricetes;Pahexavirus;unclassified Pahexavirus;Cutibacterium phage FD3	Viruses	Viruses;Duplodnaviria;Heunggongvirae;Uroviricota;Caudoviricetes;unclassified Caudoviricetes;Caudoviricetes sp.	18	245	unclassified
8jo-whale_blow_S6_L002	NODE_194027_length_223_cov_7.370968_g191227_i0	WP_274200253.1 allophanate hydrolase subunit 1 [Actinomycetospora sp. DW7H6]	3.39e-24	70.8	32.287	Viruses	unknown		18	223	unclassified
8jo-whale_blow_S6_L002	NODE_216074_length_210_cov_6.765766_g213274_i0	DAO51105.1 MAG TPA: hypothetical protein [Caudoviricetes sp.]	5.01e-36	89.9	32.8571	Viruses;Duplodnaviria;Heunggongvirae;Uroviricota;Caudoviricetes;unclassified Caudoviricetes;Caudoviricetes sp.	Viruses	Viruses;Duplodnaviria;Heunggongvirae;Uroviricota;Caudoviricetes;unclassified Caudoviricetes;Caudoviricetes sp.	18	210	unclassified
8jo-whale_blow_S6_L002	NODE_125836_length_272_cov_4.578035_g123036_i0	UVB78517.1 RdRp [Beticola ourmia-like virus 2]	9.78e-44	84.4	33.0882	Viruses;Riboviria;Orthornavirae;Lenarviricota;Miaviricetes;Ourlivirales;Botourmiaviridae;unclassified Botourmiaviridae;Beticola ourmia-like virus 2	Viruses	Viruses;Riboviria;Orthornavirae;Lenarviricota;Miaviricetes;Ourlivirales;Botourmiaviridae;Betascleroulivirus;Betascleroulivirus deltaplasmoparae;Plasmopara viticola lesion associated ourmia-like virus 38	17	272	unclassified Botourmiaviridae
8jo-whale_blow_S6_L002	NODE_63381_length_257_cov_3.348101	ELY20074.1 hypothetical protein HALTITAN_3299 [Halomonas titanicae BH1]	5.13e-18	56.6	32.2957	Viruses	unknown		17	257	unclassified
8jo-whale_blow_S6_L002	NODE_180038_length_232_cov_5.563910_g177238_i0	DAJ88726.1 MAG TPA: adhesin isopeptide-forming domain protein [Caudoviricetes sp.]	1.51e-41	96.1	33.1897	Viruses;Duplodnaviria;Heunggongvirae;Uroviricota;Caudoviricetes;unclassified Caudoviricetes;Caudoviricetes sp.	Viruses	Viruses;Duplodnaviria;Heunggongvirae;Uroviricota;Caudoviricetes;unclassified Caudoviricetes;Caudoviricetes sp.	17	232	unclassified
8jo-whale_blow_S6_L002	NODE_31431_length_356_cov_2.190661_g28633_i0	CUQ87085.1 Uncharacterised protein [[Clostridium] innocuum]	3.79e-18	52.6	26.6854	Viruses	unknown		16	356	unclassified
8jo-whale_blow_S6_L002	k141_19736	WPR17060.1 MAG: RNA-dependent RNA polymerase, partial [Yellow silver pine associated botourmia-like virus 63]	1.18e-44	75	32.8267	Viruses;Riboviria;Orthornavirae;Lenarviricota;Miaviricetes;Ourlivirales;Botourmiaviridae;unclassified Botourmiaviridae;Yellow silver pine associated botourmia-like virus 63	unknown		16	329	unclassified Botourmiaviridae
8jo-whale_blow_S6_L002	NODE_57750_length_312_cov_3.361502_g54951_i0	WPR16668.1 MAG: RNA-dependent RNA polymerase [Dracophyllum associated botourmia-like virus 5]	3.28e-17	79.6	15.7051	Viruses;Riboviria;Orthornavirae;Lenarviricota;Miaviricetes;Ourlivirales;Botourmiaviridae;unclassified Botourmiaviridae;Dracophyllum associated botourmia-like virus 5	unknown		16	312	unclassified Botourmiaviridae
8jo-whale_blow_S6_L002	NODE_76026_length_311_cov_3.495283_g73227_i0	UJQ91992.1 MAG: putative RNA-dependent RNA polymerase, partial [Botourmiaviridae sp.]	8.25e-17	75.5	15.7556	Viruses;Riboviria;Orthornavirae;Lenarviricota;Miaviricetes;Ourlivirales;Botourmiaviridae;unclassified Botourmiaviridae;Botourmiaviridae sp.	Viruses	Viruses;Riboviria;Orthornavirae;Lenarviricota;Miaviricetes;Ourlivirales;Botourmiaviridae;Ourmiavirus;unclassified Ourmiavirus;Erysiphe necator associated ourmia-like virus 89	16	311	Botourmiaviridae sp.
8jo-whale_blow_S6_L002	NODE_87139_length_310_cov_3.521327_g84340_i0	YP_010096952.1 hypothetical protein KNT98_gp75 [Gordonia phage Frokostdame]	1.93e-10	82.4	10.9677	Viruses;Duplodnaviria;Heunggongvirae;Uroviricota;Caudoviricetes;Jujuvirus;Jujuvirus frokostdame;Gordonia phage Frokostdame	Viruses	Viruses;Duplodnaviria;Heunggongvirae;Uroviricota;Caudoviricetes;Jujuvirus;Jujuvirus frokostdame;Gordonia phage Frokostdame	16	310	unclassified
8jo-whale_blow_S6_L002	NODE_25351_length_289_cov_2.931579	ULF99631.1 MAG: putative RNA-dependent RNA polymerase, partial [Polycipiviridae sp.]	1.1e-52	96.9	33.218	Viruses;Riboviria;Orthornavirae;Pisuviricota;Pisoniviricetes;Picornavirales;Polycipiviridae;unclassified Polycipiviridae;Polycipiviridae sp.	Viruses	Viruses;Riboviria;Orthornavirae;Pisuviricota;Pisoniviricetes;Picornavirales;Polycipiviridae;unclassified Polycipiviridae;Polycipiviridae sp.	16	289	Polycipiviridae sp.
8jo-whale_blow_S6_L002	NODE_111695_length_285_cov_4.360215_g108895_i0	BBG58107.1 polyprotein, partial [Cnidium vein yellowing virus 2]	4.03e-06	76.9	13.6842	Viruses;Riboviria;Orthornavirae;Pisuviricota;Pisoniviricetes;Picornavirales;unclassified Picornavirales;Cnidium vein yellowing virus 2	Viruses	Viruses;Riboviria;Orthornavirae;Pisuviricota;Pisoniviricetes;Picornavirales;Secoviridae;Stralarivirus;Stralarivirus LycMoV;Lychnis mottle virus	16	285	unclassified
8jo-whale_blow_S6_L002	NODE_111741_length_285_cov_4.112903_g108941_i0	QPG92978.1 polyprotein 1 [Skokie dicistro-like virus]	7.17e-57	96.8	32.9825	Viruses;Riboviria;Orthornavirae;Pisuviricota;Pisoniviricetes;Picornavirales;Dicistroviridae;unclassified Dicistroviridae;Skokie dicistro-like virus	Viruses	Viruses;Riboviria;Orthornavirae;Pisuviricota;Pisoniviricetes;Picornavirales;Dicistroviridae;unclassified Dicistroviridae;Dicistroviridae sp.	16	285	unclassified Dicistroviridae
8jo-whale_blow_S6_L002	NODE_111795_length_285_cov_3.693548_g108995_i0	UYL94588.1 MAG: RNA-dependent RNA polymerase [Botourmiaviridae sp.]	1.11e-21	60.8	34.0351	Viruses;Riboviria;Orthornavirae;Lenarviricota;Miaviricetes;Ourlivirales;Botourmiaviridae;unclassified Botourmiaviridae;Botourmiaviridae sp.	Viruses	Viruses;Riboviria;Orthornavirae;Lenarviricota;Miaviricetes;Ourlivirales;Botourmiaviridae;Deltascleroulivirus;Deltascleroulivirus betaplasmoparae;Plasmopara viticola lesion associated ourmia-like virus 80	16	285	Botourmiaviridae sp.
8jo-whale_blow_S6_L002	NODE_144977_length_257_cov_4.139241_g142177_i0	URG17201.1 MAG: RNA-dependent RNA polymerase, partial [Botourmiaviridae sp.]	2.41e-41	82.1	32.6848	Viruses;Riboviria;Orthornavirae;Lenarviricota;Miaviricetes;Ourlivirales;Botourmiaviridae;unclassified Botourmiaviridae;Botourmiaviridae sp.	Viruses	Viruses;Riboviria;Orthornavirae;Lenarviricota;Miaviricetes;Ourlivirales;Botourmiaviridae;unclassified Botourmiaviridae;Botourmiaviridae sp.	16	257	Botourmiaviridae sp.
8jo-whale_blow_S6_L002	NODE_69047_length_253_cov_5.272727	DAF34313.1 MAG TPA: hypothetical protein [Caudoviricetes sp.]	5.62e-09	60.9	18.1818	Viruses;Duplodnaviria;Heunggongvirae;Uroviricota;Caudoviricetes;unclassified Caudoviricetes;Caudoviricetes sp.	unknown		16	253	unclassified
8jo-whale_blow_S6_L002	NODE_154777_length_250_cov_2.801325_g151977_i0	RKX23887.1 MAG: hypothetical protein DRP46_14075 [candidate division Zixibacteria bacterium]	1.23e-08	70.7	16.4	Viruses	unknown		16	250	unclassified
8jo-whale_blow_S6_L002	NODE_172355_length_237_cov_5.702899_g169555_i0	BBG58106.1 polyprotein, partial [Cnidium vein yellowing virus 1]	1.16e-41	98.7	32.9114	Viruses;Riboviria;Orthornavirae;Pisuviricota;Pisoniviricetes;Picornavirales;unclassified Picornavirales;Cnidium vein yellowing virus 1	Viruses	Viruses;Riboviria;Orthornavirae;Pisuviricota;Pisoniviricetes;Picornavirales;unclassified Picornavirales;Cnidium vein yellowing virus 1	16	237	unclassified
8jo-whale_blow_S6_L002	NODE_172355_length_237_cov_5.702899_g169555_i0	WNH25127.1 MAG: polyprotein [Cnidium vein yellowing virus 1]	1.16e-41	98.7	32.9114	Viruses;Riboviria;Orthornavirae;Pisuviricota;Pisoniviricetes;Picornavirales;unclassified Picornavirales;Cnidium vein yellowing virus 1	Viruses	Viruses;Riboviria;Orthornavirae;Pisuviricota;Pisoniviricetes;Picornavirales;unclassified Picornavirales;Cnidium vein yellowing virus 1	16	237	unclassified
8jo-whale_blow_S6_L002	NODE_172355_length_237_cov_5.702899_g169555_i0	WNH25130.1 MAG: polyprotein [Cnidium vein yellowing virus 1]	1.16e-41	98.7	32.9114	Viruses;Riboviria;Orthornavirae;Pisuviricota;Pisoniviricetes;Picornavirales;unclassified Picornavirales;Cnidium vein yellowing virus 1	Viruses	Viruses;Riboviria;Orthornavirae;Pisuviricota;Pisoniviricetes;Picornavirales;unclassified Picornavirales;Cnidium vein yellowing virus 1	16	237	unclassified
8jo-whale_blow_S6_L002	NODE_172355_length_237_cov_5.702899_g169555_i0	WNH25126.1 MAG: polyprotein [Cnidium vein yellowing virus 1]	1.16e-41	98.7	32.9114	Viruses;Riboviria;Orthornavirae;Pisuviricota;Pisoniviricetes;Picornavirales;unclassified Picornavirales;Cnidium vein yellowing virus 1	Viruses	Viruses;Riboviria;Orthornavirae;Pisuviricota;Pisoniviricetes;Picornavirales;unclassified Picornavirales;Cnidium vein yellowing virus 1	16	237	unclassified
8jo-whale_blow_S6_L002	NODE_172355_length_237_cov_5.702899_g169555_i0	WNH25131.1 MAG: polyprotein [Cnidium vein yellowing virus 1]	1.16e-41	98.7	32.9114	Viruses;Riboviria;Orthornavirae;Pisuviricota;Pisoniviricetes;Picornavirales;unclassified Picornavirales;Cnidium vein yellowing virus 1	Viruses	Viruses;Riboviria;Orthornavirae;Pisuviricota;Pisoniviricetes;Picornavirales;unclassified Picornavirales;Cnidium vein yellowing virus 1	16	237	unclassified
8jo-whale_blow_S6_L002	NODE_173907_length_236_cov_5.605839_g171107_i0	DAV79558.1 MAG TPA: SITE SPECIFIC RECOMBINASE XERD [Caudoviricetes sp.]	4.04e-43	94.9	33.0508	Viruses;Duplodnaviria;Heunggongvirae;Uroviricota;Caudoviricetes;unclassified Caudoviricetes;Caudoviricetes sp.	Viruses	Viruses;Duplodnaviria;Heunggongvirae;Uroviricota;Caudoviricetes;unclassified Caudoviricetes;Caudoviricetes sp.	16	236	unclassified
8jo-whale_blow_S6_L002	NODE_205479_length_216_cov_6.974359_g202679_i0	RKX23888.1 MAG: hypothetical protein DRP46_14080 [candidate division Zixibacteria bacterium]	3.04e-05	87.5	11.1111	Viruses	unknown		16	216	unclassified
8jo-whale_blow_S6_L002	NODE_212511_length_212_cov_6.814159_g209711_i0	DAK82062.1 MAG TPA: hypothetical protein [Caudoviricetes sp.]	4.52e-40	100	32.5472	Viruses;Duplodnaviria;Heunggongvirae;Uroviricota;Caudoviricetes;unclassified Caudoviricetes;Caudoviricetes sp.	Viruses	Viruses;Duplodnaviria;Heunggongvirae;Uroviricota;Caudoviricetes;unclassified Caudoviricetes;Caudoviricetes sp.	16	212	unclassified
8jo-whale_blow_S6_L002	NODE_218076_length_209_cov_6.209091_g215276_i0	DAR54551.1 MAG TPA: hypothetical protein [Caudoviricetes sp.]	4e-32	93.7	30.1435	Viruses;Duplodnaviria;Heunggongvirae;Uroviricota;Caudoviricetes;unclassified Caudoviricetes;Caudoviricetes sp.	Viruses	Viruses;Duplodnaviria;Heunggongvirae;Uroviricota;Caudoviricetes;unclassified Caudoviricetes;Caudoviricetes sp.	16	209	unclassified
8jo-whale_blow_S6_L002	NODE_219744_length_208_cov_7.440367_g216944_i0	QPG92978.1 polyprotein 1 [Skokie dicistro-like virus]	2.35e-35	98.5	32.6923	Viruses;Riboviria;Orthornavirae;Pisuviricota;Pisoniviricetes;Picornavirales;Dicistroviridae;unclassified Dicistroviridae;Skokie dicistro-like virus	Viruses	Viruses;Riboviria;Orthornavirae;Pisuviricota;Pisoniviricetes;Picornavirales;Dicistroviridae;unclassified Dicistroviridae;Skokie dicistro-like virus	16	208	unclassified Dicistroviridae
8jo-whale_blow_S6_L002	NODE_118138_length_279_cov_3.922222_g115338_i0	QPB07550.1 hypothetical protein [Campylobacter phage CJLB-5]	5.24e-25	100	20.0717	Viruses;Duplodnaviria;Heunggongvirae;Uroviricota;Caudoviricetes;unclassified Caudoviricetes;Campylobacter phage CJLB-5	Viruses	Viruses;Duplodnaviria;Heunggongvirae;Uroviricota;Caudoviricetes;unclassified Caudoviricetes;Caudoviricetes sp.	15	279	unclassified
8jo-whale_blow_S6_L002	NODE_203973_length_217_cov_6.110169_g201173_i0	BAQ88795.1 hypothetical protein [uncultured Mediterranean phage uvMED]	1.32e-18	90.2	18.894	Viruses;Duplodnaviria;Heunggongvirae;Uroviricota;Caudoviricetes;environmental samples;uncultured Mediterranean phage uvMED	Viruses	Viruses;Duplodnaviria;Heunggongvirae;Uroviricota;Caudoviricetes;environmental samples;uncultured Mediterranean phage uvMED	15	217	unclassified
8jo-whale_blow_S6_L002	k141_7477	WPR16817.1 MAG: RNA-dependent RNA polymerase, partial [Moss associated botourmia-like virus 3]	3.95e-63	72.1	32.2275	Viruses;Riboviria;Orthornavirae;Lenarviricota;Miaviricetes;Ourlivirales;Botourmiaviridae;unclassified Botourmiaviridae;Moss associated botourmia-like virus 3	unknown		14	422	unclassified Botourmiaviridae
8jo-whale_blow_S6_L002	NODE_79506_length_311_cov_2.674528_g76707_i0	WP_274202088.1 ABC transporter ATP-binding protein [Actinomycetospora sp. DW7H6]	3.41e-19	91.8	15.7556	Viruses	unknown		14	311	unclassified
8jo-whale_blow_S6_L002	NODE_129507_length_269_cov_3.941176_g126707_i0	WPR16817.1 MAG: RNA-dependent RNA polymerase, partial [Moss associated botourmia-like virus 3]	1.84e-40	80	31.5985	Viruses;Riboviria;Orthornavirae;Lenarviricota;Miaviricetes;Ourlivirales;Botourmiaviridae;unclassified Botourmiaviridae;Moss associated botourmia-like virus 3	unknown		14	269	unclassified Botourmiaviridae
8jo-whale_blow_S6_L002	NODE_161313_length_245_cov_3.917808_g158513_i0	DAN56374.1 MAG TPA: Protein recA [Bacteriophage sp.]	6.18e-47	100	32.6531	Viruses;unclassified bacterial viruses;Bacteriophage sp.	Viruses	Viruses;unclassified bacterial viruses;Bacteriophage sp.	14	245	unclassified
8jo-whale_blow_S6_L002	NODE_161313_length_245_cov_3.917808_g158513_i0	DAW66375.1 MAG TPA: Protein recA [Bacteriophage sp.]	6.18e-47	100	32.6531	Viruses;unclassified bacterial viruses;Bacteriophage sp.	Viruses	Viruses;unclassified bacterial viruses;Bacteriophage sp.	14	245	unclassified
8jo-whale_blow_S6_L002	NODE_161313_length_245_cov_3.917808_g158513_i0	DAK76042.1 MAG TPA: Protein recA [Bacteriophage sp.]	6.18e-47	100	32.6531	Viruses;unclassified bacterial viruses;Bacteriophage sp.	Viruses	Viruses;unclassified bacterial viruses;Bacteriophage sp.	14	245	unclassified
8jo-whale_blow_S6_L002	NODE_166734_length_241_cov_5.126761_g163934_i0	DAD64320.1 MAG TPA: ATPase [Caudoviricetes sp.]	1.97e-38	98.7	31.5353	Viruses;Duplodnaviria;Heunggongvirae;Uroviricota;Caudoviricetes;unclassified Caudoviricetes;Caudoviricetes sp.	Viruses	Viruses;Duplodnaviria;Heunggongvirae;Uroviricota;Caudoviricetes;unclassified Caudoviricetes;Caudoviricetes sp.	14	241	unclassified
8jo-whale_blow_S6_L002	NODE_191484_length_225_cov_4.746032_g188684_i0	DAD63878.1 MAG TPA: hypothetical protein, partial [Caudoviricetes sp.]	8.35e-37	96.8	28	Viruses;Duplodnaviria;Heunggongvirae;Uroviricota;Caudoviricetes;unclassified Caudoviricetes;Caudoviricetes sp.	Viruses	Viruses;Duplodnaviria;Heunggongvirae;Uroviricota;Caudoviricetes;unclassified Caudoviricetes;Caudoviricetes sp.	14	225	unclassified
8jo-whale_blow_S6_L002	NODE_205625_length_216_cov_6.222222_g202825_i0	WPR17273.1 MAG: RNA-dependent RNA polymerase, partial [Dracophyllum associated narna-like virus 70]	2.54e-36	88.9	33.3333	Viruses;Riboviria;Orthornavirae;Lenarviricota;Amabiliviricetes;Wolframvirales;Narnaviridae;unclassified Narnaviridae;Dracophyllum associated narna-like virus 70	unknown		14	216	unclassified Narnaviridae
8jo-whale_blow_S6_L002	NODE_230395_length_203_cov_5.067308_g227595_i0	DAF53040.1 MAG TPA: hypothetical protein [Siphoviridae sp. ctJyX12]	2.11e-19	97.4	18.7192	Viruses;Duplodnaviria;Heunggongvirae;Uroviricota;Caudoviricetes;unclassified Caudoviricetes;Siphoviridae sp. ctJyX12	Viruses	Viruses;Duplodnaviria;Heunggongvirae;Uroviricota;Caudoviricetes;unclassified Caudoviricetes;Caudoviricetes sp.	14	203	Siphoviridae sp. ctJyX12
8jo-whale_blow_S6_L002	NODE_236523_length_200_cov_6.297030_g233723_i0	WP_282921753.1 SufD family Fe-S cluster assembly protein [Mobiluncus sp. Marseille-Q7826]	1.33e-37	100	33	Viruses	unknown		14	200	unclassified
8jo-whale_blow_S6_L002	k141_15432	BDB16250.1 RNA-dependent RNA polymerase [Aspergillus tennesseensis narnavirus 1]	1.48e-54	77.2	33.1395	Viruses;Riboviria;Orthornavirae;Lenarviricota;Amabiliviricetes;Wolframvirales;Narnaviridae;unclassified Narnaviridae;Aspergillus tennesseensis narnavirus 1	unknown		12	344	unclassified Narnaviridae
8jo-whale_blow_S6_L002	NODE_59895_length_312_cov_2.929577_g57096_i0	MBS2699664.1 hypothetical protein [Salmonella enterica subsp. enterica serovar 1,4,[5],12:i:-]	5.4e-12	87.2	12.5	Viruses	unknown	other entries;other sequences;artificial sequences;eukaryotic synthetic constructs;eukaryotic synthetic construct	12	312	unclassified
8jo-whale_blow_S6_L002	NODE_60945_length_312_cov_2.713615_g58146_i0	MBH03700.1 NAD(P)-dependent alcohol dehydrogenase [Xanthomonadales bacterium]	1.7e-19	97.8	14.4231	Viruses	unknown		12	312	unclassified
8jo-whale_blow_S6_L002	NODE_61064_length_312_cov_2.685446_g58265_i0	WP_286051912.1 response regulator transcription factor [Actinomycetospora sp. Odt1-22]	1.92e-22	95.9	15.7051	Viruses	unknown		12	312	unclassified
8jo-whale_blow_S6_L002	NODE_88818_length_310_cov_2.701422_g86019_i0	MCR1979720.1 translation elongation factor Ts [[Clostridium] innocuum]	1.03e-20	85.4	15.4839	Viruses	unknown		12	310	unclassified
8jo-whale_blow_S6_L002	NODE_112949_length_284_cov_3.308108_g110149_i0	QKE55047.1 MAG: polyprotein [Picornaviridae sp.]	2.41e-51	98.9	33.0986	Viruses;Riboviria;Orthornavirae;Pisuviricota;Pisoniviricetes;Picornavirales;Picornaviridae;unclassified Picornaviridae;Picornaviridae sp.	Viruses	Viruses;Riboviria;Orthornavirae;Pisuviricota;Pisoniviricetes;Picornavirales;Picornaviridae;unclassified Picornaviridae;Picornaviridae sp.	12	284	Picornaviridae sp.
8jo-whale_blow_S6_L002	NODE_114100_length_283_cov_2.396739_g111300_i0	MBS2699664.1 hypothetical protein [Salmonella enterica subsp. enterica serovar 1,4,[5],12:i:-]	6.75e-15	83.3	14.841	Viruses	unknown	other entries;other sequences;artificial sequences;eukaryotic synthetic constructs;eukaryotic synthetic construct	12	283	unclassified
8jo-whale_blow_S6_L002	NODE_134437_length_265_cov_3.759036_g131637_i0	DAK63894.1 MAG TPA: hydrolase [Caudoviricetes sp.]	8.16e-31	100	20.3774	Viruses;Duplodnaviria;Heunggongvirae;Uroviricota;Caudoviricetes;unclassified Caudoviricetes;Caudoviricetes sp.	Viruses	Viruses;Duplodnaviria;Heunggongvirae;Uroviricota;Caudoviricetes;unclassified Caudoviricetes;Caudoviricetes sp.	12	265	unclassified
8jo-whale_blow_S6_L002	NODE_149213_length_254_cov_3.690323_g146413_i0	WPR16953.1 MAG: RNA-dependent RNA polymerase, partial [Mbeech associated botourmia-like virus 41]	1.65e-36	81.9	32.6772	Viruses;Riboviria;Orthornavirae;Lenarviricota;Miaviricetes;Ourlivirales;Botourmiaviridae;unclassified Botourmiaviridae;Mbeech associated botourmia-like virus 41	unknown		12	254	unclassified Botourmiaviridae
8jo-whale_blow_S6_L002	NODE_152031_length_252_cov_4.078431_g149231_i0	ASF00177.1 putative structural protein [uncultured virus]	2.51e-16	74.6	23.4127	Viruses;environmental samples;uncultured virus	Viruses	Viruses;environmental samples;uncultured virus	12	252	unclassified
8jo-whale_blow_S6_L002	NODE_153359_length_251_cov_4.032895_g150559_i0	WP_282921195.1 translation elongation factor 4 [Mobiluncus sp. Marseille-Q7826]	5.15e-44	100	32.6693	Viruses	unknown		12	251	unclassified
8jo-whale_blow_S6_L002	NODE_162632_length_244_cov_4.220690_g159832_i0	MBS2699664.1 hypothetical protein [Salmonella enterica subsp. enterica serovar 1,4,[5],12:i:-]	9.5e-19	91.1	18.4426	Viruses	unknown	other entries;other sequences;artificial sequences;eukaryotic synthetic constructs;eukaryotic synthetic construct	12	244	unclassified
8jo-whale_blow_S6_L002	NODE_174222_length_236_cov_3.956204_g171422_i0	ABW90940.1 gp23 major capsid protein, partial [Myoviridae environmental samples]	1.16e-43	96	31.7797	Viruses;Duplodnaviria;Heunggongvirae;Uroviricota;Caudoviricetes;environmental samples;Myoviridae environmental samples	Viruses	Viruses;environmental samples;uncultured virus	12	236	Myoviridae environmental samples
8jo-whale_blow_S6_L002	NODE_181863_length_231_cov_4.378788_g179063_i0	AWY11084.1 putative RNA-dependent RNA polymerase [Galbut virus]	2.19e-44	100	33.3333	Viruses;unclassified viruses;Galbut virus	Viruses	Viruses;unclassified viruses;Galbut virus	12	231	unclassified
8jo-whale_blow_S6_L002	NODE_181863_length_231_cov_4.378788_g179063_i0	APG78265.1 RdRp [Hubei partiti-like virus 18]	2.19e-44	100	33.3333	Viruses;Riboviria;unclassified Riboviria;unclassified RNA viruses ShiM-2016;Hubei partiti-like virus 18	Viruses	Viruses;unclassified viruses;Galbut virus	12	231	unclassified
8jo-whale_blow_S6_L002	NODE_181863_length_231_cov_4.378788_g179063_i0	AWY11094.1 putative RNA-dependent RNA polymerase [Galbut virus]	2.19e-44	100	33.3333	Viruses;unclassified viruses;Galbut virus	Viruses	Viruses;unclassified viruses;Galbut virus	12	231	unclassified
8jo-whale_blow_S6_L002	NODE_181863_length_231_cov_4.378788_g179063_i0	AWY11128.1 putative RNA-dependent RNA polymerase [Galbut virus]	2.19e-44	100	33.3333	Viruses;unclassified viruses;Galbut virus	Viruses	Viruses;unclassified viruses;Galbut virus	12	231	unclassified
8jo-whale_blow_S6_L002	NODE_181863_length_231_cov_4.378788_g179063_i0	WOL30823.1 MAG: putative RNA-dependent RNA polymerase [Galbut virus]	2.19e-44	100	33.3333	Viruses;unclassified viruses;Galbut virus	Viruses	Viruses;unclassified viruses;Galbut virus	12	231	unclassified
8jo-whale_blow_S6_L002	NODE_202522_length_218_cov_4.806723_g199722_i0	ANS05173.1 hypothetical protein [uncultured Mediterranean phage]	1.3e-32	87.5	33.0275	Viruses;environmental samples;uncultured Mediterranean phage	Viruses	Viruses;environmental samples;uncultured virus	12	218	unclassified
8jo-whale_blow_S6_L002	NODE_224170_length_206_cov_5.289720_g221370_i0	DAK45128.1 MAG TPA: hypothetical protein [Caudoviricetes sp.]	4.81e-30	100	28.6408	Viruses;Duplodnaviria;Heunggongvirae;Uroviricota;Caudoviricetes;unclassified Caudoviricetes;Caudoviricetes sp.	Viruses	Viruses;Duplodnaviria;Heunggongvirae;Uroviricota;Caudoviricetes;unclassified Caudoviricetes;Caudoviricetes sp.	12	206	unclassified
8jo-whale_blow_S6_L002	NODE_234347_length_201_cov_6.117647_g231547_i0	DAK30506.1 MAG TPA: Chromatin remodeling complex ATPase [Caudoviricetes sp.]	1.1e-35	98.5	32.8358	Viruses;Duplodnaviria;Heunggongvirae;Uroviricota;Caudoviricetes;unclassified Caudoviricetes;Caudoviricetes sp.	Viruses	Viruses;Duplodnaviria;Heunggongvirae;Uroviricota;Caudoviricetes;unclassified Caudoviricetes;Caudoviricetes sp.	12	201	unclassified
8jo-whale_blow_S6_L002	NODE_236675_length_200_cov_5.702970_g233875_i0	DAY36348.1 MAG TPA: RNA ligase [Bacteriophage sp.]	1.63e-34	98.5	33	Viruses;unclassified bacterial viruses;Bacteriophage sp.	Viruses	Viruses;unclassified bacterial viruses;Bacteriophage sp.	12	200	unclassified
8jo-whale_blow_S6_L002	NODE_80227_length_311_cov_2.429245_g77428_i0	DAR58611.1 MAG TPA: adenine-specific methyltransferase, partial [Caudoviricetes sp.]	1.62e-24	81.5	20.9003	Viruses;Duplodnaviria;Heunggongvirae;Uroviricota;Caudoviricetes;unclassified Caudoviricetes;Caudoviricetes sp.	Viruses	Viruses;Duplodnaviria;Heunggongvirae;Uroviricota;Caudoviricetes;unclassified Caudoviricetes;Caudoviricetes sp.	10	311	unclassified
8jo-whale_blow_S6_L002	NODE_89333_length_310_cov_2.417062_g86534_i0	DAL29279.1 MAG TPA_asm: tail collar fiber protein [Caudoviricetes sp.]	2.38e-58	94.2	33.5484	Viruses;Duplodnaviria;Heunggongvirae;Uroviricota;Caudoviricetes;unclassified Caudoviricetes;Caudoviricetes sp.	Viruses	Viruses;Duplodnaviria;Heunggongvirae;Uroviricota;Caudoviricetes;unclassified Caudoviricetes;Caudoviricetes sp.	10	310	unclassified
8jo-whale_blow_S6_L002	NODE_31462_length_283_cov_2.891304	MBS2699664.1 hypothetical protein [Salmonella enterica subsp. enterica serovar 1,4,[5],12:i:-]	1.43e-16	88.1	14.841	Viruses	unknown	other entries;other sequences;artificial sequences;eukaryotic synthetic constructs;eukaryotic synthetic construct	10	283	unclassified
8jo-whale_blow_S6_L002	NODE_183636_length_230_cov_3.175573_g180836_i0	PYM63749.1 MAG: hypothetical protein DMD79_07940 [Candidatus Rokubacteria bacterium]	3.84e-08	71.4	15.2174	Viruses	unknown	unclassified entries;unclassified sequences;environmental samples;uncultured organism	10	230	unclassified
8jo-whale_blow_S6_L002	NODE_220344_length_208_cov_4.724771_g217544_i0	DAW02316.1 MAG TPA: hypothetical protein [Caudoviricetes sp.]	2.18e-35	94.2	33.1731	Viruses;Duplodnaviria;Heunggongvirae;Uroviricota;Caudoviricetes;unclassified Caudoviricetes;Caudoviricetes sp.	Viruses	Viruses;Duplodnaviria;Heunggongvirae;Uroviricota;Caudoviricetes;unclassified Caudoviricetes;Caudoviricetes sp.	10	208	unclassified
8jo-whale_blow_S6_L002	NODE_230498_length_203_cov_4.711538_g227698_i0	WAK77786.1 MAG: RNA-dependent RNA polymerase [Botourmiaviridae sp.]	2.02e-25	74.6	33.0049	Viruses;Riboviria;Orthornavirae;Lenarviricota;Miaviricetes;Ourlivirales;Botourmiaviridae;unclassified Botourmiaviridae;Botourmiaviridae sp.	Viruses	Viruses;Riboviria;Orthornavirae;Lenarviricota;Miaviricetes;Ourlivirales;Botourmiaviridae;unclassified Botourmiaviridae;Botourmiaviridae sp.	10	203	Botourmiaviridae sp.
8jo-whale_blow_S6_L002	k141_2193	CAI9858974.1 capsid protein [Malassezia globosa associated totivirus 1]	1.36e-39	97.3	23.871	Viruses;Riboviria;Orthornavirae;Duplornaviricota;Chrymotiviricetes;Ghabrivirales;Totiviridae;Totivirus;unclassified Totivirus;Malassezia globosa associated totivirus 1	unknown		8	310	Totiviridae
8jo-whale_blow_S6_L002	NODE_145177_length_257_cov_2.607595_g142377_i0	DAD68223.1 MAG TPA: Large Terminase, partial [Siphoviridae sp. ctb8U30]	1.15e-54	100	33.0739	Viruses;Duplodnaviria;Heunggongvirae;Uroviricota;Caudoviricetes;unclassified Caudoviricetes;Siphoviridae sp. ctb8U30	Viruses	Viruses;Duplodnaviria;Heunggongvirae;Uroviricota;Caudoviricetes;unclassified Caudoviricetes;Caudoviricetes sp.	8	257	Siphoviridae sp. ctb8U30
8jo-whale_blow_S6_L002	NODE_63124_length_257_cov_5.341772	WNA22202.1 MAG: hypothetical protein [Downy mildew lesion associated ambivirus 6]	4.89e-08	40.7	33.463	Viruses;Riboviria;unclassified Riboviria;Downy mildew lesion associated ambivirus 6	unknown		8	257	unclassified
8jo-whale_blow_S6_L002	NODE_150863_length_253_cov_1.987013_g148063_i0	DAX65451.1 MAG TPA: HNHc [Caudoviricetes sp.]	1.19e-08	73.8	16.6008	Viruses;Duplodnaviria;Heunggongvirae;Uroviricota;Caudoviricetes;unclassified Caudoviricetes;Caudoviricetes sp.	Viruses	Viruses;Duplodnaviria;Heunggongvirae;Uroviricota;Caudoviricetes;unclassified Caudoviricetes;Caudoviricetes sp.	8	253	unclassified
8jo-whale_blow_S6_L002	NODE_128594_length_270_cov_1.789474_g125794_i0	DAM29784.1 MAG TPA: protein of unknown function (DUF5361) [Caudoviricetes sp.]	4.67e-18	100	21.8519	Viruses;Duplodnaviria;Heunggongvirae;Uroviricota;Caudoviricetes;unclassified Caudoviricetes;Caudoviricetes sp.	Viruses	Viruses;Duplodnaviria;Heunggongvirae;Uroviricota;Caudoviricetes;unclassified Caudoviricetes;Caudoviricetes sp.	6	270	unclassified
8jo-whale_blow_S6_L002	NODE_53922_length_264_cov_0.933333	DAJ88809.1 MAG TPA: DNA-binding protein [Caudoviricetes sp.]	3.81e-53	97.7	32.9545	Viruses;Duplodnaviria;Heunggongvirae;Uroviricota;Caudoviricetes;unclassified Caudoviricetes;Caudoviricetes sp.	Viruses	Viruses;Duplodnaviria;Heunggongvirae;Uroviricota;Caudoviricetes;unclassified Caudoviricetes;Siphoviridae sp. ctHip2	4	264	unclassified
8jo-whale_blow_S6_L002	NODE_53922_length_264_cov_0.933333	DAF42678.1 MAG TPA: DNA-binding protein [Siphoviridae sp. ctHip2]	3.81e-53	97.7	32.9545	Viruses;Duplodnaviria;Heunggongvirae;Uroviricota;Caudoviricetes;unclassified Caudoviricetes;Siphoviridae sp. ctHip2	Viruses	Viruses;Duplodnaviria;Heunggongvirae;Uroviricota;Caudoviricetes;unclassified Caudoviricetes;Siphoviridae sp. ctHip2	4	264	Siphoviridae sp. ctHip2
8jo-whale_blow_S6_L002	k141_13929	QPG92978.1 polyprotein 1 [Skokie dicistro-like virus]	2.54e-71	97.4	33.2362	Viruses;Riboviria;Orthornavirae;Pisuviricota;Pisoniviricetes;Picornavirales;Dicistroviridae;unclassified Dicistroviridae;Skokie dicistro-like virus	unknown		3	343	unclassified Dicistroviridae
8jo-whale_blow_S6_L002	NODE_133796_length_265_cov_9.572289_g130996_i0	UVY32368.1 MAG: hypothetical protein [Bacteriophage sp.]	5.97e-55	100	32.4528	Viruses;unclassified bacterial viruses;Bacteriophage sp.	Viruses	Viruses;unclassified bacterial viruses;Bacteriophage sp.	3	265	unclassified
8jo-whale_blow_S6_L002	NODE_133796_length_265_cov_9.572289_g130996_i0	DAW06056.1 MAG TPA: hypothetical protein [Caudoviricetes sp.]	5.97e-55	100	32.4528	Viruses;Duplodnaviria;Heunggongvirae;Uroviricota;Caudoviricetes;unclassified Caudoviricetes;Caudoviricetes sp.	Viruses	Viruses;unclassified bacterial viruses;Bacteriophage sp.	3	265	unclassified
8jo-whale_blow_S6_L002	NODE_148171_length_255_cov_0.391026_g145371_i0	UUB23342.1 hypothetical protein [Pseudomonas phage ZCPA1]	5.7e-19	70	23.5294	Viruses;Duplodnaviria;Heunggongvirae;Uroviricota;Caudoviricetes;Casadabanvirus;unclassified Casadabanvirus;Pseudomonas phage ZCPA1	unknown		2	255	unclassified
8jo-whale_blow_S6_L002	NODE_72319_length_251_cov_3.421053	QPG92979.1 polyprotein 2 [Skokie dicistro-like virus]	5.46e-43	94	33.0677	Viruses;Riboviria;Orthornavirae;Pisuviricota;Pisoniviricetes;Picornavirales;Dicistroviridae;unclassified Dicistroviridae;Skokie dicistro-like virus	Viruses	Viruses;Riboviria;Orthornavirae;Pisuviricota;Pisoniviricetes;Picornavirales;Dicistroviridae;unclassified Dicistroviridae;Skokie dicistro-like virus	0	251	unclassified Dicistroviridae
